# Supplementary material for: Spinal cord and brain concentrations of riluzole after oral and intrathecal administration: A potential new treatment route for amyotrophic lateral sclerosis
Source: PLoS One. 2023 Aug 22;18(8):e0277718. doi: 10.1371/journal.pone.0277718 (PMC10443869; doi:10.1371/journal.pone.0277718)
Supplement: S1 Data — (XLSX) [file pone.0277718.s001.xlsx]

## Sheet: Figure 2
Animal	Group	Sex	Test required	Species	Interval	Timepoint	Matrix	Aliquot number	ExyLIMS barcode number	Collection Date	Scanned Barcode	Sample LLOQ	Result (ng/mL)	Comments
Oral Group
1001	1	M	TK	Canine	Phase B (Day 1)	Predose	Plasma-EDTA	Aliquot 1	C10590869	8/2/2018	C10590869	0.500	<0.500
1001	1	M	TK	Canine	Phase B (Day 1)	15min	Plasma-EDTA	Aliquot 1	C10590838	8/2/2018	C10590838	0.500	0.640
1001	1	M	TK	Canine	Phase B (Day 1)	30min	Plasma-EDTA	Aliquot 1	C10590851	8/2/2018	C10590851	0.500	2.41
1001	1	M	TK	Canine	Phase B (Day 1)	1hr	Plasma-EDTA	Aliquot 1	C10590826	8/2/2018	C10590826	0.500	15.3
1001	1	M	TK	Canine	Phase B (Day 1)	1.5hr	Plasma-EDTA	Aliquot 1	C10590832	8/2/2018	C10590832	1.00	889
1001	1	M	TK	Canine	Phase B (Day 1)	2hr	Plasma-EDTA	Aliquot 1	C10590845	8/2/2018	C10590845	1.00	523
1001	1	M	TK	Canine	Phase B (Day 1)	4hr	Plasma-EDTA	Aliquot 1	C10590857	8/2/2018	C10590857	0.500	298
1001	1	M	TK	Canine	Phase B (Day 1)	8hr	Plasma-EDTA	Aliquot 1	C10590863	8/2/2018	C10590863	0.500	15.6
1001	1	M	TK	Canine	Phase B (Day 1)	12hr	Plasma-EDTA	Aliquot 1	C10590875	8/3/2018	C10590875	0.500	61.7
1001	1	M	TK	Canine	Phase B (Day 1)	24hr	Plasma-EDTA	Aliquot 1	C10590881	8/3/2018	C10590881	0.500	7.79
1001	1	M	TK	Canine	Phase B (Day 1)	48hr	Plasma-EDTA	Aliquot 1	C10598227	8/4/2018	C10598227	0.500	2.02
1001	1	M	TK	Canine	Phase B (Day 1)	72hr	Plasma-EDTA	Aliquot 1	C10598233	8/5/2018	C10598233	0.500	0.627
1002	1	M	TK	Canine	Phase B (Day 1)	Predose	Plasma-EDTA	Aliquot 1	C10590870	8/2/2018	C10590870	0.500	<0.500
1002	1	M	TK	Canine	Phase B (Day 1)	15min	Plasma-EDTA	Aliquot 1	C10590839	8/2/2018	C10590839	0.500	380
1002	1	M	TK	Canine	Phase B (Day 1)	30min	Plasma-EDTA	Aliquot 1	C10590852	8/2/2018	C10590852	0.500	491
1002	1	M	TK	Canine	Phase B (Day 1)	1hr	Plasma-EDTA	Aliquot 1	C10590827	8/2/2018	C10590827	0.500	331
1002	1	M	TK	Canine	Phase B (Day 1)	1.5hr	Plasma-EDTA	Aliquot 1	C10590833	8/2/2018	C10590833	0.500	204
1002	1	M	TK	Canine	Phase B (Day 1)	2hr	Plasma-EDTA	Aliquot 1	C10590846	8/2/2018	C10590846	0.500	129
1002	1	M	TK	Canine	Phase B (Day 1)	4hr	Plasma-EDTA	Aliquot 1	C10590858	8/2/2018	C10590858	0.500	74.5
1002	1	M	TK	Canine	Phase B (Day 1)	8hr	Plasma-EDTA	Aliquot 1	C10590864	8/2/2018	C10590864	0.500	27.6
1002	1	M	TK	Canine	Phase B (Day 1)	12hr	Plasma-EDTA	Aliquot 1	C10590876	8/3/2018	C10590876	0.500	17.9
1002	1	M	TK	Canine	Phase B (Day 1)	24hr	Plasma-EDTA	Aliquot 1	C10590882	8/3/2018	C10590882	0.500	3.70
1002	1	M	TK	Canine	Phase B (Day 1)	48hr	Plasma-EDTA	Aliquot 1	C10598228	8/4/2018	C10598228	0.500	0.723
1002	1	M	TK	Canine	Phase B (Day 1)	72hr	Plasma-EDTA	Aliquot 1	C10598234	8/5/2018	C10598234	0.500	<0.500
1003	1	M	TK	Canine	Phase B (Day 1)	Predose	Plasma-EDTA	Aliquot 1	C10590871	8/2/2018	C10590871	0.500	<0.500
1003	1	M	TK	Canine	Phase B (Day 1)	15min	Plasma-EDTA	Aliquot 1	C10590840	8/2/2018	C10590840	0.500	14.6
1003	1	M	TK	Canine	Phase B (Day 1)	30min	Plasma-EDTA	Aliquot 1	C10590853	8/2/2018	C10590853	1.00	596
1003	1	M	TK	Canine	Phase B (Day 1)	1hr	Plasma-EDTA	Aliquot 1	C10590828	8/2/2018	C10590828	0.500	388
1003	1	M	TK	Canine	Phase B (Day 1)	1.5hr	Plasma-EDTA	Aliquot 1	C10590834	8/2/2018	C10590834	0.500	180
1003	1	M	TK	Canine	Phase B (Day 1)	2hr	Plasma-EDTA	Aliquot 1	C10590847	8/2/2018	C10590847	0.500	172
1003	1	M	TK	Canine	Phase B (Day 1)	4hr	Plasma-EDTA	Aliquot 1	C10590859	8/2/2018	C10590859	0.500	75.9
1003	1	M	TK	Canine	Phase B (Day 1)	8hr	Plasma-EDTA	Aliquot 1	C10590865	8/2/2018	C10590865	0.500	126
1003	1	M	TK	Canine	Phase B (Day 1)	12hr	Plasma-EDTA	Aliquot 1	C10590877	8/3/2018	C10590877	0.500	10.6
1003	1	M	TK	Canine	Phase B (Day 1)	24hr	Plasma-EDTA	Aliquot 1	C10590883	8/3/2018	C10590883	0.500	1.59
1003	1	M	TK	Canine	Phase B (Day 1)	48hr	Plasma-EDTA	Aliquot 1	C10598229	8/4/2018	C10598229	0.500	0.540
1003	1	M	TK	Canine	Phase B (Day 1)	72hr	Plasma-EDTA	Aliquot 1	C10598235	8/5/2018	C10598235	0.500	<0.500
IT group
1004	2	M	TK	Canine	Day 1	Predose	Plasma-EDTA	Aliquot 1	C10590789	8/2/2018	C10590789	0.500	<0.500
1004	2	M	TK	Canine	Day 1	30min	Plasma-EDTA	Aliquot 1	C10590771	8/2/2018	C10590771	0.500	<0.500
1004	2	M	TK	Canine	Day 1	1hr	Plasma-EDTA	Aliquot 1	C10590753	8/2/2018	C10590753	0.500	<0.500
1004	2	M	TK	Canine	Day 1	1.5hr	Plasma-EDTA	Aliquot 1	C10590759	8/2/2018	C10590759	0.500	<0.500
1004	2	M	TK	Canine	Day 1	2hr	Plasma-EDTA	Aliquot 1	C10590765	8/2/2018	C10590765	0.500	<0.500
1004	2	M	TK	Canine	Day 1	4hr	Plasma-EDTA	Aliquot 1	C10590777	8/2/2018	C10590777	0.500	<0.500
1004	2	M	TK	Canine	Day 1	8hr	Plasma-EDTA	Aliquot 1	C10590783	8/2/2018	C10590783	0.500	<0.500
1004	2	M	TK	Canine	Day 1	12hr	Plasma-EDTA	Aliquot 1	C10590795	8/3/2018	C10590795	0.500	0.705
1004	2	M	TK	Canine	Day 1	24hr	Plasma-EDTA	Aliquot 1	C10590801	8/3/2018	C10590801	0.500	2.09
1004	2	M	TK	Canine	Day 1	32hr	Plasma-EDTA	Aliquot 1	C10590807	8/3/2018	C10590807	0.500	2.07
1004	2	M	TK	Canine	Day 1	48hr	Plasma-EDTA	Aliquot 1	C10598011	8/4/2018	C10598011	0.500	4.04
1004	2	M	TK	Canine	Day 1	56hr	Plasma-EDTA	Aliquot 1	C10598017	8/4/2018	C10598017	0.500	3.14
1004	2	M	TK	Canine	Day 1	72hr	Plasma-EDTA	Aliquot 1	C10598065	8/5/2018	C10598065	0.500	3.70
1004	2	M	TK	Canine	Day 1	80hr	Plasma-EDTA	Aliquot 1	C10598071	8/5/2018	C10598071	0.500	3.35
1004	2	M	TK	Canine	Day 1	96hr	Plasma-EDTA	Aliquot 1	C10598083	8/6/2018	C10598083	0.500	3.81
1004	2	M	TK	Canine	Day 1	104hr	Plasma-EDTA	Aliquot 1	C10598077	8/6/2018	C10598077	0.500	3.36
1004	2	M	TK	Canine	Day 1	120hr	Plasma-EDTA	Aliquot 1	C10598089	8/7/2018	C10598089	0.500	4.40
1004	2	M	TK	Canine	Day 1	128hr	Plasma-EDTA	Aliquot 1	C10598095	8/7/2018	C10598095	0.500	3.20
1005	2	M	TK	Canine	Day 1	Predose	Plasma-EDTA	Aliquot 1	C10590790	8/2/2018	C10590790	0.500	<0.500
1005	2	M	TK	Canine	Day 1	30min	Plasma-EDTA	Aliquot 1	C10590772	8/2/2018	C10590772	0.500	<0.500
1005	2	M	TK	Canine	Day 1	1hr	Plasma-EDTA	Aliquot 1	C10590754	8/2/2018	C10590754	0.500	<0.500
1005	2	M	TK	Canine	Day 1	1.5hr	Plasma-EDTA	Aliquot 1	C10590760	8/2/2018	C10590760	0.500	<0.500
1005	2	M	TK	Canine	Day 1	2hr	Plasma-EDTA	Aliquot 1	C10590766	8/2/2018	C10590766	0.500	<0.500
1005	2	M	TK	Canine	Day 1	4hr	Plasma-EDTA	Aliquot 1	C10590778	8/2/2018	C10590778	0.500	<0.500
1005	2	M	TK	Canine	Day 1	8hr	Plasma-EDTA	Aliquot 1	C10590784	8/2/2018	C10590784	0.500	0.603
1005	2	M	TK	Canine	Day 1	12hr	Plasma-EDTA	Aliquot 1	C10590796	8/3/2018	C10590796	0.500	0.861
1005	2	M	TK	Canine	Day 1	24hr	Plasma-EDTA	Aliquot 1	C10590802	8/3/2018	C10590802	0.500	2.24
1005	2	M	TK	Canine	Day 1	32hr	Plasma-EDTA	Aliquot 1	C10590808	8/3/2018	C10590808	0.500	1.90
1005	2	M	TK	Canine	Day 1	48hr	Plasma-EDTA	Aliquot 1	C10598012	8/4/2018	C10598012	0.500	2.63
1005	2	M	TK	Canine	Day 1	56hr	Plasma-EDTA	Aliquot 1	C10598018	8/4/2018	C10598018	0.500	2.20
1005	2	M	TK	Canine	Day 1	72hr	Plasma-EDTA	Aliquot 1	C10598066	8/5/2018	C10598066	0.500	3.34
1005	2	M	TK	Canine	Day 1	80hr	Plasma-EDTA	Aliquot 1	C10598072	8/5/2018	C10598072	0.500	2.66
1005	2	M	TK	Canine	Day 1	96hr	Plasma-EDTA	Aliquot 1	C10598084	8/6/2018	C10598084	0.500	3.80
1005	2	M	TK	Canine	Day 1	104hr	Plasma-EDTA	Aliquot 1	C10598078	8/6/2018	C10598078	0.500	2.56
1005	2	M	TK	Canine	Day 1	120hr	Plasma-EDTA	Aliquot 1	C10598090	8/7/2018	C10598090	0.500	3.74
1005	2	M	TK	Canine	Day 1	128hr	Plasma-EDTA	Aliquot 1	C10598096	8/7/2018	C10598096	0.500	3.43
1006	2	M	TK	Canine	Day 1	Predose	Plasma-EDTA	Aliquot 1	C10590791	8/2/2018	C10590791	0.500	<0.500
1006	2	M	TK	Canine	Day 1	30min	Plasma-EDTA	Aliquot 1	C10590773	8/2/2018	C10590773	0.500	<0.500
1006	2	M	TK	Canine	Day 1	1hr	Plasma-EDTA	Aliquot 1	C10590755	8/2/2018	C10590755	0.500	<0.500
1006	2	M	TK	Canine	Day 1	1.5hr	Plasma-EDTA	Aliquot 1	C10590761	8/2/2018	C10590761	0.500	<0.500
1006	2	M	TK	Canine	Day 1	2hr	Plasma-EDTA	Aliquot 1	C10590767	8/2/2018	C10590767	0.500	<0.500
1006	2	M	TK	Canine	Day 1	4hr	Plasma-EDTA	Aliquot 1	C10590779	8/2/2018	C10590779	0.500	<0.500
1006	2	M	TK	Canine	Day 1	8hr	Plasma-EDTA	Aliquot 1	C10590785	8/2/2018	C10590785	0.500	<0.500
1006	2	M	TK	Canine	Day 1	12hr	Plasma-EDTA	Aliquot 1	C10590797	8/3/2018	C10590797	0.500	0.702
1006	2	M	TK	Canine	Day 1	24hr	Plasma-EDTA	Aliquot 1	C10590803	8/3/2018	C10590803	0.500	1.75
1006	2	M	TK	Canine	Day 1	32hr	Plasma-EDTA	Aliquot 1	C10590809	8/3/2018	C10590809	0.500	1.76
1006	2	M	TK	Canine	Day 1	48hr	Plasma-EDTA	Aliquot 1	C10598013	8/4/2018	C10598013	0.500	3.63
1006	2	M	TK	Canine	Day 1	56hr	Plasma-EDTA	Aliquot 1	C10598019	8/4/2018	C10598019	0.500	3.01
1006	2	M	TK	Canine	Day 1	72hr	Plasma-EDTA	Aliquot 1	C10598067	8/5/2018	C10598067	0.500	3.84
1006	2	M	TK	Canine	Day 1	80hr	Plasma-EDTA	Aliquot 1	C10598073	8/5/2018	C10598073	0.500	3.05
1006	2	M	TK	Canine	Day 1	96hr	Plasma-EDTA	Aliquot 1	C10598085	8/6/2018	C10598085	0.500	4.26
1006	2	M	TK	Canine	Day 1	104hr	Plasma-EDTA	Aliquot 1	C10598079	8/6/2018	C10598079	0.500	3.16
1006	2	M	TK	Canine	Day 1	120hr	Plasma-EDTA	Aliquot 1	C10598091	8/7/2018	C10598091	0.500	3.59
1006	2	M	TK	Canine	Day 1	128hr	Plasma-EDTA	Aliquot 1	C10598097	8/7/2018	C10598097	0.500	3.70

## Sheet: Figure 3
Study Number	Animal	Group	Sex	Interval	Dose group (mg/hr)	Aliquot number	ExyLIMS barcode number	Collection Date	Scanned Code	Run Id	Analysis Date	Dilution Factor	Result (ng/mL)	Result (ng/mL)
IT group
2549-001	1	99	M	Pretest	N/A	Aliquot 1	C8753742	8/16/2016	C8753742	1AJPO	12-OCT-2016	1	<0.250	0
2549-001	101	1	M	Day -2	N/A	Aliquot 1	C8785496	8/29/2016	C8785496	1AJPO	12-OCT-2016	1	<0.250	0
2549-001	1101	1	M	Prior to Dose (Day -1)	N/A	Aliquot 1	C8806406	9/6/2016	C8806406	1AJPO	12-OCT-2016	1	<0.250	0
2549-001	1101	1	M	Day 7	0.15	Aliquot 1	C8827781	9/14/2016	C8827781	1AJPO	12-OCT-2016	1	3.51	3.51
2549-001	1101	1	M	Day 14	0.2	Aliquot 1	C8842345	9/21/2016	C8842345	1AJPO	12-OCT-2016	1	5.18	5.18
2549-001	1101	1	M	Day 21	0.25	Aliquot 1	C8863424	9/28/2016	C8863424	1AJPO	12-OCT-2016	1	5.49	5.49
2549-001	2	99	M	Pretest	N/A	Aliquot 1	C8753743	8/16/2016	C8753743	1AJPO	12-OCT-2016	1	<0.250	0
2549-001	102	1	M	Day -2	N/A	Aliquot 1	C8785497	8/29/2016	C8785497	1AJPO	12-OCT-2016	1	<0.250	0
2549-001	102	1	M	Day 7	0.1	Aliquot 1	C8810800	9/7/2016	C8810800	1AJPO	12-OCT-2016	1	1.79	1.79
2549-001	102	1	M	Day 14	0.15	Aliquot 1	C8827681	9/14/2016	C8827681	1AJPO	12-OCT-2016	1	3.16	3.16
2549-001	102	1	M	Day 21	0.2	Aliquot 1	C8842200	9/21/2016	C8842200	1AJPO	12-OCT-2016	1	4.49	4.49
2549-001	102	1	M	Day 28	0.25	Aliquot 1	C8860806	9/28/2016	C8860806	1AJPO	12-OCT-2016	1	5.69	5.69
2549-001	3	99	M	Pretest	N/A	Aliquot 1	C8753744	8/16/2016	C8753744	1AJPO	12-OCT-2016	1	<0.250	0
2549-001	103	1	M	Day -2	N/A	Aliquot 1	C8785498	8/29/2016	C8785498	1AJPO	12-OCT-2016	1	<0.250	0
2549-001	103	1	M	Day 7	0.1	Aliquot 1	C8810801	9/7/2016	C8810801	1AJPO	12-OCT-2016	1	2.26	2.26
2549-001	103	1	M	Day 14	0.15	Aliquot 1	C8827682	9/14/2016	C8827682	1AJPO	12-OCT-2016	1	3.85	3.85
2549-001	103	1	M	Day 21	0.2	Aliquot 1	C8842201	9/21/2016	C8842201	1AJPO	12-OCT-2016	1	4.58	4.58
2549-001	103	1	M	Day 28	0.25	Aliquot 1	C8860807	9/28/2016	C8860807	1AJPO	12-OCT-2016	1	5.23	5.23
2549-001	4	99	M	Pretest	N/A	Aliquot 1	C8753745	8/16/2016	C8753745	1AJPO	12-OCT-2016	1	<0.250	0
2549-001	104	1	F	Day -2	N/A	Aliquot 1	C8785499	8/29/2016	C8785499	1AJPO	12-OCT-2016	1	<0.250	0
2549-001	1104	1	F	Prior to Dose (Day -1)	N/A	Aliquot 1	C8806407	9/6/2016	C8806407	1AJPO	12-OCT-2016	1	<0.250	0
2549-001	1104	1	F	Day 7	0.15	Aliquot 1	C8827782	9/14/2016	C8827782	1AJPO	12-OCT-2016	1	3.55	3.55
2549-001	1104	1	F	Day 14	0.2	Aliquot 1	C8842346	9/21/2016	C8842346	1AJPO	12-OCT-2016	1	4.96	4.96
2549-001	1104	1	F	Day 21	0.25	Aliquot 1	C8863425	9/28/2016	C8863425	1AJPO	12-OCT-2016	1	6.07	6.07
2549-001	5	99	M	Pretest	N/A	Aliquot 1	C8753746	8/16/2016	C8753746	1AJPO	12-OCT-2016	1	<0.250	0
2549-001	105	1	F	Day -2	N/A	Aliquot 1	C8785500	8/29/2016	C8785500	1AJPO	12-OCT-2016	1	<0.250	0
2549-001	105	1	F	Day 7	0.1	Aliquot 1	C8810802	9/7/2016	C8810802	1AJPO	12-OCT-2016	1	2.40	2.4
2549-001	105	1	F	Day 14	0.15	Aliquot 1	C8827683	9/14/2016	C8827683	1AJPO	12-OCT-2016	1	3.63	3.63
2549-001	105	1	F	Day 21	0.2	Aliquot 1	C8842202	9/21/2016	C8842202	1AJPO	12-OCT-2016	1	5.47	5.47
2549-001	105	1	F	Day 28	0.25	Aliquot 1	C8860808	9/28/2016	C8860808	1AJPO	12-OCT-2016	1	5.98	5.98
2549-001	6	99	M	Pretest	N/A	Aliquot 1	C8753747	8/16/2016	C8753747	1AJPO	12-OCT-2016	1	<0.250	0
2549-001	106	1	F	Day -2	N/A	Aliquot 1	C8785501	8/29/2016	C8785501	1AJPO	12-OCT-2016	1	<0.250	0
2549-001	106	1	F	Day 7	0.1	Aliquot 1	C8810803	9/7/2016	C8810803	1AJPO	12-OCT-2016	1	3.15	3.15
2549-001	106	1	F	Day 14	0.15	Aliquot 1	C8827684	9/14/2016	C8827684	1AJPO	12-OCT-2016	1	5.09	5.09
2549-001	106	1	F	Day 21	0.2	Aliquot 1	C8842203	9/21/2016	C8842203	1AJPO	12-OCT-2016	1	6.94	6.94
2549-001	106	1	F	Day 28	0.25	Aliquot 1	C8860809	9/28/2016	C8860809	1AJPO	12-OCT-2016	1	7.73	7.73
Legend:
<	Below limit of quantitation

## Sheet: Figure 4
Study Number	Animal	Group	Sex	Interval	Aliquot number	ExyLIMS barcode number	Collection Date	Scanned Code	Run Id	Analysis Date	Dilution Factor	Result (ng/mL)	Result (ng/mL)
Oral Group
2549-001	7	99	F	Pretest	Aliquot 1	C8753748	8/16/2016	C8753748	1AJPO	12-OCT-2016	1	<0.250	0
2549-001	107	2	M	Day 7	Aliquot 1	C8838963	9/20/2016	C8838963	1AJPO	12-OCT-2016	1	6.45	6.45
2549-001	107	2	M	Terminal 1 hr	Aliquot 1	C8855921	9/27/2016	C8855921	1AJPO	12-OCT-2016	1	204	204
2549-001	8	99	F	Pretest	Aliquot 1	C8753749	8/16/2016	C8753749	1AJPO	12-OCT-2016	1	<0.250	0
2549-001	108	2	M	Day 7	Aliquot 1	C8838964	9/20/2016	C8838964	1AJPO	12-OCT-2016	1	4.49	4.49
2549-001	108	2	M	Terminal 1 hr	Aliquot 1	C8855922	9/27/2016	C8855922	1AJPO	12-OCT-2016	1	10.3	10.3
2549-001	9	99	F	Pretest	Aliquot 1	C8753750	8/16/2016	C8753750	1AJPO	12-OCT-2016	1	<0.250	0
2549-001	109	2	F	Day 7	Aliquot 1	C8838965	9/20/2016	C8838965	1AJPO	12-OCT-2016	1	8.31	8.31
2549-001	109	2	F	Terminal 1 hr	Aliquot 1	C8855923	9/27/2016	C8855923	1AJPO	12-OCT-2016	1	134	134
2549-001	10	99	F	Pretest	Aliquot 1	C8753751	8/16/2016	C8753751	1AJPO	12-OCT-2016	1	<0.250	0
2549-001	110	2	F	Day 7	Aliquot 1	C8838966	9/20/2016	C8838966	1AJPO	12-OCT-2016	1	5.95	5.95
2549-001	110	2	F	Terminal 1 hr	Aliquot 1	C8855924	9/27/2016	C8855924	1AJPO	12-OCT-2016	1	99.0	99
NB: 0.25mg/hr data for the intrathecal group can be found in the tab. For Figure 3

## Sheet: Figure 5
Study Number	Animal Number	Group	Sex	Interval	Timepoint	Species	Matrix	Collection Date	Aliquot Number	Comments	Run Id	Analysis Date	Dilution Factor	Result (ng/g)
Oral Group
2549-001	107	2	M	TN	Day 21	Canine	Tissue	9/27/2016	1	Sp.cord: cervical	3AJPS	03-NOV-2016	200	1090
2549-001	107	2	M	TN	Day 21	Canine	Tissue	9/27/2016	1	Sp.cord: thoracic	3AJPS	03-NOV-2016	200	1050
2549-001	107	2	M	TN	Day 21	Canine	Tissue	9/27/2016	1	Sp.cord: lumbar	3AJPS	03-NOV-2016	200	1260
2549-001	107	2	M	TN	Day 21	Canine	Tissue	9/27/2016	1	Sp.cord:sacral	3AJPS	03-NOV-2016	200	1390
2549-001	108	2	M	TN	Day 21	Canine	Tissue	9/27/2016	1	Sp.cord: cervical	1AJPS	27-OCT-2016	10	72.7
2549-001	108	2	M	TN	Day 21	Canine	Tissue	9/27/2016	1	Sp.cord: thoracic	1AJPS	27-OCT-2016	10	64.6
2549-001	108	2	M	TN	Day 21	Canine	Tissue	9/27/2016	1	Sp.cord: lumbar	1AJPS	27-OCT-2016	10	75.5
2549-001	108	2	M	TN	Day 21	Canine	Tissue	9/27/2016	1	Sp.cord:sacral	1AJPS	27-OCT-2016	10	89.3
2549-001	109	2	F	TN	Day 21	Canine	Tissue	9/27/2016	1	Sp.cord: cervical	1AJPS	27-OCT-2016	10	429
2549-001	109	2	F	TN	Day 21	Canine	Tissue	9/27/2016	1	Sp.cord: thoracic	1AJPS	27-OCT-2016	10	408
2549-001	109	2	F	TN	Day 21	Canine	Tissue	9/27/2016	1	Sp.cord: lumbar	1AJPS	27-OCT-2016	10	393
2549-001	109	2	F	TN	Day 21	Canine	Tissue	9/27/2016	1	Sp.cord:sacral	1AJPS	27-OCT-2016	10	399
2549-001	110	2	F	TN	Day 21	Canine	Tissue	9/27/2016	1	Sp.cord: cervical	1AJPS	27-OCT-2016	10	392
2549-001	110	2	F	TN	Day 21	Canine	Tissue	9/27/2016	1	Sp.cord: thoracic	1AJPS	27-OCT-2016	10	379
2549-001	110	2	F	TN	Day 21	Canine	Tissue	9/27/2016	1	Sp.cord: lumbar	1AJPS	27-OCT-2016	10	414
2549-001	110	2	F	TN	Day 21	Canine	Tissue	9/27/2016	1	Sp.cord:sacral	3AJPS	03-NOV-2016	200	524
IT Group
2549-001	1101	1	M	TN	Day 21	Canine	Tissue	9/28/2016	+20	Canine Sp. Cord	2AJPS	29-OCT-2016	100	155
2549-001	1101	1	M	TN	Day 21	Canine	Tissue	9/28/2016	+18	Canine Sp. Cord	2AJPS	29-OCT-2016	100	194
2549-001	1101	1	M	TN	Day 21	Canine	Tissue	9/28/2016	+16	Canine Sp. Cord	2AJPS	29-OCT-2016	100	232
2549-001	1101	1	M	TN	Day 21	Canine	Tissue	9/28/2016	+14	Canine Sp. Cord	2AJPS	29-OCT-2016	100	184
2549-001	1101	1	M	TN	Day 21	Canine	Tissue	9/28/2016	+12	Canine Sp. Cord	2AJPS	29-OCT-2016	100	275
2549-001	1101	1	M	TN	Day 21	Canine	Tissue	9/28/2016	+10	Canine Sp. Cord	3AJPS	03-NOV-2016	200	659
2549-001	1101	1	M	TN	Day 21	Canine	Tissue	9/28/2016	+8	Canine Sp. Cord	3AJPS	03-NOV-2016	200	2090
2549-001	1101	1	M	TN	Day 21	Canine	Tissue	9/28/2016	+6	Canine Sp. Cord	3AJPS	03-NOV-2016	200	1700
2549-001	1101	1	M	TN	Day 21	Canine	Tissue	9/28/2016	+4	Canine Sp. Cord	3AJPS	03-NOV-2016	200	3110
2549-001	1101	1	M	TN	Day 21	Canine	Tissue	9/28/2016	+2	Canine Sp. Cord	3AJPS	03-NOV-2016	200	5780
2549-001	1101	1	M	TN	Day 21	Canine	Tissue	9/28/2016	1	Sp.cord bioanalysis including cath tip	4AJPS	04-NOV-2016	1000	11100
2549-001	1101	1	M	TN	Day 21	Canine	Tissue	9/28/2016	-2	Canine Sp. Cord	4AJPS	04-NOV-2016	1000	12400
2549-001	1101	1	M	TN	Day 21	Canine	Tissue	9/28/2016	-4	Canine Sp. Cord	3AJPS	03-NOV-2016	200	4120
2549-001	1101	1	M	TN	Day 21	Canine	Tissue	9/28/2016	-6	Canine Sp. Cord	3AJPS	03-NOV-2016	200	2970
2549-001	1101	1	M	TN	Day 21	Canine	Tissue	9/28/2016	-8	Canine Sp. Cord	3AJPS	03-NOV-2016	200	3500
2549-001	1101	1	M	TN	Day 21	Canine	Tissue	9/28/2016	-10	Canine Sp. Cord	2AJPS	29-OCT-2016	100	2320
2549-001	1101	1	M	TN	Day 21	Canine	Tissue	9/28/2016	-12	Canine Sp. Cord	2AJPS	29-OCT-2016	100	2320
2549-001	1101	1	M	TN	Day 21	Canine	Tissue	9/28/2016	-14	Canine Sp. Cord	2AJPS	29-OCT-2016	100	2080
2549-001	1101	1	M	TN	Day 21	Canine	Tissue	9/28/2016	-16	Canine Sp. Cord	2AJPS	29-OCT-2016	100	2750
2549-001	1101	1	M	TN	Day 21	Canine	Tissue	9/28/2016	-18	Canine Sp. Cord	2AJPS	29-OCT-2016	100	3300
2549-001	1101	1	M	TN	Day 21	Canine	Tissue	9/28/2016	-20	Canine Sp. Cord	2AJPS	29-OCT-2016	100	1290	2977.57
2549-001	102	1	M	TN	Day 21	Canine	Tissue	9/28/2016	+20	Canine Sp. Cord	1AJPS	27-OCT-2016	10	70.3
2549-001	102	1	M	TN	Day 21	Canine	Tissue	9/28/2016	+18	Canine Sp. Cord	1AJPS	27-OCT-2016	10	76.4
2549-001	102	1	M	TN	Day 21	Canine	Tissue	9/28/2016	+16	Canine Sp. Cord	1AJPS	27-OCT-2016	10	87.3
2549-001	102	1	M	TN	Day 21	Canine	Tissue	9/28/2016	+14	Canine Sp. Cord	1AJPS	27-OCT-2016	10	104
2549-001	102	1	M	TN	Day 21	Canine	Tissue	9/28/2016	+12	Canine Sp. Cord	1AJPS	27-OCT-2016	10	113
2549-001	102	1	M	TN	Day 21	Canine	Tissue	9/28/2016	+10	Canine Sp. Cord	1AJPS	27-OCT-2016	10	187
2549-001	102	1	M	TN	Day 21	Canine	Tissue	9/28/2016	+8	Canine Sp. Cord	1AJPS	27-OCT-2016	10	390
2549-001	102	1	M	TN	Day 21	Canine	Tissue	9/28/2016	+6	Canine Sp. Cord	3AJPS	03-NOV-2016	200	1050
2549-001	102	1	M	TN	Day 21	Canine	Tissue	9/28/2016	+4	Canine Sp. Cord	3AJPS	03-NOV-2016	200	1590
2549-001	102	1	M	TN	Day 21	Canine	Tissue	9/28/2016	+2	Canine Sp. Cord	3AJPS	03-NOV-2016	200	5580
2549-001	102	1	M	TN	Day 21	Canine	Tissue	9/28/2016	1	Sp.cord gioanalysis including cath tip	3AJPS	03-NOV-2016	200	6800
2549-001	102	1	M	TN	Day 21	Canine	Tissue	9/28/2016	-2	Canine Sp. Cord	3AJPS	03-NOV-2016	200	6930
2549-001	102	1	M	TN	Day 21	Canine	Tissue	9/28/2016	-4	Canine Sp. Cord	3AJPS	03-NOV-2016	200	5740
2549-001	102	1	M	TN	Day 21	Canine	Tissue	9/28/2016	-6	Canine Sp. Cord	3AJPS	03-NOV-2016	200	3150
2549-001	102	1	M	TN	Day 21	Canine	Tissue	9/28/2016	-8	Canine Sp. Cord	3AJPS	03-NOV-2016	200	3230
2549-001	102	1	M	TN	Day 21	Canine	Tissue	9/28/2016	-10	Canine Sp. Cord	3AJPS	03-NOV-2016	200	3380
2549-001	102	1	M	TN	Day 21	Canine	Tissue	9/28/2016	-12	Canine Sp. Cord	3AJPS	03-NOV-2016	200	2980
2549-001	102	1	M	TN	Day 21	Canine	Tissue	9/28/2016	-14	Canine Sp. Cord	3AJPS	03-NOV-2016	200	4020
2549-001	102	1	M	TN	Day 21	Canine	Tissue	9/28/2016	-16	Canine Sp. Cord	3AJPS	03-NOV-2016	200	1920
2549-001	102	1	M	TN	Day 21	Canine	Tissue	9/28/2016	-18	Canine Sp. Cord	3AJPS	03-NOV-2016	200	1920
2549-001	102	1	M	TN	Day 21	Canine	Tissue	9/28/2016	-20	Canine Sp. Cord	3AJPS	03-NOV-2016	200	1110
2549-001	103	1	M	TN	Day 21	Canine	Tissue	9/28/2016	+20	Canine Sp. Cord	1AJPS	27-OCT-2016	10	93.2
2549-001	103	1	M	TN	Day 21	Canine	Tissue	9/28/2016	+18	Canine Sp. Cord	1AJPS	27-OCT-2016	10	82.4
2549-001	103	1	M	TN	Day 21	Canine	Tissue	9/28/2016	+16	Canine Sp. Cord	1AJPS	27-OCT-2016	10	130
2549-001	103	1	M	TN	Day 21	Canine	Tissue	9/28/2016	+14	Canine Sp. Cord	1AJPS	27-OCT-2016	10	143
2549-001	103	1	M	TN	Day 21	Canine	Tissue	9/28/2016	+12	Canine Sp. Cord	1AJPS	27-OCT-2016	10	147
2549-001	103	1	M	TN	Day 21	Canine	Tissue	9/28/2016	+10	Canine Sp. Cord	1AJPS	27-OCT-2016	10	248
2549-001	103	1	M	TN	Day 21	Canine	Tissue	9/28/2016	+8	Canine Sp. Cord	1AJPS	27-OCT-2016	10	385
2549-001	103	1	M	TN	Day 21	Canine	Tissue	9/28/2016	+6	Canine Sp. Cord	3AJPS	03-NOV-2016	200	1190
2549-001	103	1	M	TN	Day 21	Canine	Tissue	9/28/2016	+4	Canine Sp. Cord	3AJPS	03-NOV-2016	200	5080
2549-001	103	1	M	TN	Day 21	Canine	Tissue	9/28/2016	+2	Canine Sp. Cord	4AJPS	04-NOV-2016	1000	12900
2549-001	103	1	M	TN	Day 21	Canine	Tissue	9/28/2016	1	Sp.cord gioanalysis including cath tip	3AJPS	03-NOV-2016	200	9650
2549-001	103	1	M	TN	Day 21	Canine	Tissue	9/28/2016	-2	Canine Sp. Cord	4AJPS	04-NOV-2016	1000	23000
2549-001	103	1	M	TN	Day 21	Canine	Tissue	9/28/2016	-4	Canine Sp. Cord	4AJPS	04-NOV-2016	1000	15200
2549-001	103	1	M	TN	Day 21	Canine	Tissue	9/28/2016	-6	Canine Sp. Cord	3AJPS	03-NOV-2016	200	8050
2549-001	103	1	M	TN	Day 21	Canine	Tissue	9/28/2016	-8	Canine Sp. Cord	3AJPS	03-NOV-2016	200	5170
2549-001	103	1	M	TN	Day 21	Canine	Tissue	9/28/2016	-10	Canine Sp. Cord	3AJPS	03-NOV-2016	200	7860
2549-001	103	1	M	TN	Day 21	Canine	Tissue	9/28/2016	-12	Canine Sp. Cord	3AJPS	03-NOV-2016	200	5280
2549-001	103	1	M	TN	Day 21	Canine	Tissue	9/28/2016	-14	Canine Sp. Cord	3AJPS	03-NOV-2016	200	4020
2549-001	103	1	M	TN	Day 21	Canine	Tissue	9/28/2016	-16	Canine Sp. Cord	3AJPS	03-NOV-2016	200	3840
2549-001	103	1	M	TN	Day 21	Canine	Tissue	9/28/2016	-18	Canine Sp. Cord	3AJPS	03-NOV-2016	200	1960
2549-001	103	1	M	TN	Day 21	Canine	Tissue	9/28/2016	-20	Canine Sp. Cord	3AJPS	03-NOV-2016	200	1960
2549-001	1104	1	F	TN	Day 21	Canine	Tissue	9/28/2016	+20	Canine Sp. Cord	2AJPS	29-OCT-2016	100	118
2549-001	1104	1	F	TN	Day 21	Canine	Tissue	9/28/2016	+18	Canine Sp. Cord	2AJPS	29-OCT-2016	100	211
2549-001	1104	1	F	TN	Day 21	Canine	Tissue	9/28/2016	+16	Canine Sp. Cord	2AJPS	29-OCT-2016	100	297
2549-001	1104	1	F	TN	Day 21	Canine	Tissue	9/28/2016	+14	Canine Sp. Cord	2AJPS	29-OCT-2016	100	426
2549-001	1104	1	F	TN	Day 21	Canine	Tissue	9/28/2016	+12	Canine Sp. Cord	2AJPS	29-OCT-2016	100	711
2549-001	1104	1	F	TN	Day 21	Canine	Tissue	9/28/2016	+10	Canine Sp. Cord	2AJPS	29-OCT-2016	100	1060
2549-001	1104	1	F	TN	Day 21	Canine	Tissue	9/28/2016	+8	Canine Sp. Cord	2AJPS	29-OCT-2016	100	1400
2549-001	1104	1	F	TN	Day 21	Canine	Tissue	9/28/2016	+6	Canine Sp. Cord	2AJPS	29-OCT-2016	100	2270
2549-001	1104	1	F	TN	Day 21	Canine	Tissue	9/28/2016	+4	Canine Sp. Cord	3AJPS	03-NOV-2016	200	5580
2549-001	1104	1	F	TN	Day 21	Canine	Tissue	9/28/2016	+2	Canine Sp. Cord	3AJPS	03-NOV-2016	200	7260
2549-001	1104	1	F	TN	Day 21	Canine	Tissue	9/28/2016	1	Sp.cord gioanalysis including cath tip	3AJPS	03-NOV-2016	200	6850
2549-001	1104	1	F	TN	Day 21	Canine	Tissue	9/28/2016	-2	Canine Sp. Cord	2AJPS	29-OCT-2016	100	4580
2549-001	1104	1	F	TN	Day 21	Canine	Tissue	9/28/2016	-4	Canine Sp. Cord	2AJPS	29-OCT-2016	100	3830
2549-001	1104	1	F	TN	Day 21	Canine	Tissue	9/28/2016	-6	Canine Sp. Cord	2AJPS	29-OCT-2016	100	2420
2549-001	1104	1	F	TN	Day 21	Canine	Tissue	9/28/2016	-8	Canine Sp. Cord	2AJPS	29-OCT-2016	100	2460
2549-001	1104	1	F	TN	Day 21	Canine	Tissue	9/28/2016	-10	Canine Sp. Cord	2AJPS	29-OCT-2016	100	977
2549-001	1104	1	F	TN	Day 21	Canine	Tissue	9/28/2016	-12	Canine Sp. Cord	2AJPS	29-OCT-2016	100	511
2549-001	1104	1	F	TN	Day 21	Canine	Tissue	9/28/2016	-14	Canine Sp. Cord	2AJPS	29-OCT-2016	100	478
2549-001	1104	1	F	TN	Day 21	Canine	Tissue	9/28/2016	-16	Canine Sp. Cord	2AJPS	29-OCT-2016	100	270
2549-001	1104	1	F	TN	Day 21	Canine	Tissue	9/28/2016	-18	Canine Sp. Cord	2AJPS	29-OCT-2016	100	640
2549-001	1104	1	F	TN	Day 21	Canine	Tissue	9/28/2016	-20	Canine Sp. Cord	2AJPS	29-OCT-2016	100	694
2549-001	105	1	F	TN	Day 21	Canine	Tissue	9/28/2016	+20	Canine Sp. Cord	1AJPS	27-OCT-2016	10	51.6
2549-001	105	1	F	TN	Day 21	Canine	Tissue	9/28/2016	+18	Canine Sp. Cord	1AJPS	27-OCT-2016	10	73
2549-001	105	1	F	TN	Day 21	Canine	Tissue	9/28/2016	+16	Canine Sp. Cord	1AJPS	27-OCT-2016	10	88.7
2549-001	105	1	F	TN	Day 21	Canine	Tissue	9/28/2016	+14	Canine Sp. Cord	1AJPS	27-OCT-2016	10	113
2549-001	105	1	F	TN	Day 21	Canine	Tissue	9/28/2016	+12	Canine Sp. Cord	1AJPS	27-OCT-2016	10	223
2549-001	105	1	F	TN	Day 21	Canine	Tissue	9/28/2016	+10	Canine Sp. Cord	1AJPS	27-OCT-2016	10	423
2549-001	105	1	F	TN	Day 21	Canine	Tissue	9/28/2016	+8	Canine Sp. Cord	3AJPS	03-NOV-2016	200	826
2549-001	105	1	F	TN	Day 21	Canine	Tissue	9/28/2016	+6	Canine Sp. Cord	3AJPS	03-NOV-2016	200	884
2549-001	105	1	F	TN	Day 21	Canine	Tissue	9/28/2016	+4	Canine Sp. Cord	3AJPS	03-NOV-2016	200	4190
2549-001	105	1	F	TN	Day 21	Canine	Tissue	9/28/2016	+2	Canine Sp. Cord	3AJPS	03-NOV-2016	200	7890
2549-001	105	1	F	TN	Day 21	Canine	Tissue	9/28/2016	1	Sp.cord bioanalysis including cath tip	3AJPS	03-NOV-2016	200	8610
2549-001	105	1	F	TN	Day 21	Canine	Tissue	9/28/2016	-2	Canine Sp. Cord	3AJPS	03-NOV-2016	200	5300
2549-001	105	1	F	TN	Day 21	Canine	Tissue	9/28/2016	-4	Canine Sp. Cord	3AJPS	03-NOV-2016	200	6000
2549-001	105	1	F	TN	Day 21	Canine	Tissue	9/28/2016	-6	Canine Sp. Cord	3AJPS	03-NOV-2016	200	4380
2549-001	105	1	F	TN	Day 21	Canine	Tissue	9/28/2016	-8	Canine Sp. Cord	3AJPS	03-NOV-2016	200	4790
2549-001	105	1	F	TN	Day 21	Canine	Tissue	9/28/2016	-10	Canine Sp. Cord	3AJPS	03-NOV-2016	200	3760
2549-001	105	1	F	TN	Day 21	Canine	Tissue	9/28/2016	-12	Canine Sp. Cord	3AJPS	03-NOV-2016	200	2730
2549-001	105	1	F	TN	Day 21	Canine	Tissue	9/28/2016	-14	Canine Sp. Cord	3AJPS	03-NOV-2016	200	3500
2549-001	105	1	F	TN	Day 21	Canine	Tissue	9/28/2016	-16	Canine Sp. Cord	3AJPS	03-NOV-2016	200	2610
2549-001	105	1	F	TN	Day 21	Canine	Tissue	9/28/2016	-18	Canine Sp. Cord	3AJPS	03-NOV-2016	200	4590
2549-001	105	1	F	TN	Day 21	Canine	Tissue	9/28/2016	-20	Canine Sp. Cord	3AJPS	03-NOV-2016	200	3340
2549-001	106	1	F	TN	Day 21	Canine	Tissue	9/28/2016	+20	Canine Sp. Cord	1AJPS	27-OCT-2016	10	144
2549-001	106	1	F	TN	Day 21	Canine	Tissue	9/28/2016	+18	Canine Sp. Cord	1AJPS	27-OCT-2016	10	103
2549-001	106	1	F	TN	Day 21	Canine	Tissue	9/28/2016	+16	Canine Sp. Cord	1AJPS	27-OCT-2016	10	90.7
2549-001	106	1	F	TN	Day 21	Canine	Tissue	9/28/2016	+14	Canine Sp. Cord	1AJPS	27-OCT-2016	10	156
2549-001	106	1	F	TN	Day 21	Canine	Tissue	9/28/2016	+12	Canine Sp. Cord	1AJPS	27-OCT-2016	10	142
2549-001	106	1	F	TN	Day 21	Canine	Tissue	9/28/2016	+10	Canine Sp. Cord	1AJPS	27-OCT-2016	10	327
2549-001	106	1	F	TN	Day 21	Canine	Tissue	9/28/2016	+8	Canine Sp. Cord	1AJPS	27-OCT-2016	10	465
2549-001	106	1	F	TN	Day 21	Canine	Tissue	9/28/2016	+6	Canine Sp. Cord	3AJPS	03-NOV-2016	200	1880
2549-001	106	1	F	TN	Day 21	Canine	Tissue	9/28/2016	+4	Canine Sp. Cord	3AJPS	03-NOV-2016	200	1960
2549-001	106	1	F	TN	Day 21	Canine	Tissue	9/28/2016	+2	Canine Sp. Cord	3AJPS	03-NOV-2016	200	8330
2549-001	106	1	F	TN	Day 21	Canine	Tissue	9/28/2016	1	Sp.cord gboanalysis including cath tip	3AJPS	03-NOV-2016	200	5340
2549-001	106	1	F	TN	Day 21	Canine	Tissue	9/28/2016	-2	Canine Sp. Cord	3AJPS	03-NOV-2016	200	3880
2549-001	106	1	F	TN	Day 21	Canine	Tissue	9/28/2016	-4	Canine Sp. Cord	3AJPS	03-NOV-2016	200	2710
2549-001	106	1	F	TN	Day 21	Canine	Tissue	9/28/2016	-6	Canine Sp. Cord	3AJPS	03-NOV-2016	200	3160
2549-001	106	1	F	TN	Day 21	Canine	Tissue	9/28/2016	-8	Canine Sp. Cord	3AJPS	03-NOV-2016	200	2580
2549-001	106	1	F	TN	Day 21	Canine	Tissue	9/28/2016	-10	Canine Sp. Cord	3AJPS	03-NOV-2016	200	1920
2549-001	106	1	F	TN	Day 21	Canine	Tissue	9/28/2016	-12	Canine Sp. Cord	3AJPS	03-NOV-2016	200	3230
2549-001	106	1	F	TN	Day 21	Canine	Tissue	9/28/2016	-14	Canine Sp. Cord	3AJPS	03-NOV-2016	200	5270
2549-001	106	1	F	TN	Day 21	Canine	Tissue	9/28/2016	-16	Canine Sp. Cord	3AJPS	03-NOV-2016	200	567
2549-001	106	1	F	TN	Day 21	Canine	Tissue	9/28/2016	-18	Canine Sp. Cord	1AJPS	27-OCT-2016	10	393
2549-001	106	1	F	TN	Day 21	Canine	Tissue	9/28/2016	-20	Canine Sp. Cord	1AJPS	27-OCT-2016	10	81.1

## Sheet: Figure 6
Animal Number	Plasma riluzole (ng/ml)	Brain riluzole (ng/g)
107	204	1450
108	10.3	121
109	134	693
110	99	596.333

## Sheet: Figure 7
Protocol	Animal Number	Group	Sex	Interval	Timepoint	Collection Date	Section	Location	Run Id	Analysis Date	Dilution Factor	Result (ng/g)
Oral Group
2549-002	217	3	M	Terminal	Day 45	17-Apr-2017	+68	Sacral	6AJWS	05-JUN-2017	100	1510
2549-002	217	3	M	Terminal	Day 45	17-Apr-2017	+66	Sacral	6AJWS	05-JUN-2017	100	1380
2549-002	217	3	M	Terminal	Day 45	17-Apr-2017	+64	Sacral	6AJWS	05-JUN-2017	100	1380
2549-002	217	3	M	Terminal	Day 45	17-Apr-2017	+62	Lumbar	6AJWS	05-JUN-2017	100	1430
2549-002	217	3	M	Terminal	Day 45	17-Apr-2017	+60	Lumbar	6AJWS	05-JUN-2017	100	1260
2549-002	217	3	M	Terminal	Day 45	17-Apr-2017	+58	Lumbar	6AJWS	05-JUN-2017	100	1290
2549-002	217	3	M	Terminal	Day 45	17-Apr-2017	+56	Lumbar	6AJWS	05-JUN-2017	100	1240
2549-002	217	3	M	Terminal	Day 45	17-Apr-2017	+54	Lumbar	6AJWS	05-JUN-2017	100	1240
2549-002	217	3	M	Terminal	Day 45	17-Apr-2017	+52	Lumbar	6AJWS	05-JUN-2017	100	1300
2549-002	217	3	M	Terminal	Day 45	17-Apr-2017	+50	Thoracic/Lumbar	6AJWS	05-JUN-2017	100	1340
2549-002	217	3	M	Terminal	Day 45	17-Apr-2017	+48	Thoracic	6AJWS	05-JUN-2017	100	1210
2549-002	217	3	M	Terminal	Day 45	17-Apr-2017	+46	Thoracic	6AJWS	05-JUN-2017	100	1210
2549-002	217	3	M	Terminal	Day 45	17-Apr-2017	+44	Thoracic	6AJWS	05-JUN-2017	100	1300
2549-002	217	3	M	Terminal	Day 45	17-Apr-2017	+42	Thoracic	6AJWS	05-JUN-2017	100	978
2549-002	217	3	M	Terminal	Day 45	17-Apr-2017	+40	Thoracic	6AJWS	05-JUN-2017	100	1210
2549-002	217	3	M	Terminal	Day 45	17-Apr-2017	+38	Thoracic	6AJWS	05-JUN-2017	100	1250
2549-002	217	3	M	Terminal	Day 45	17-Apr-2017	+36	Thoracic	6AJWS	05-JUN-2017	100	1160
2549-002	217	3	M	Terminal	Day 45	17-Apr-2017	+34	Thoracic	6AJWS	05-JUN-2017	100	1180
2549-002	217	3	M	Terminal	Day 45	17-Apr-2017	+32	Thoracic	6AJWS	05-JUN-2017	100	1160
2549-002	217	3	M	Terminal	Day 45	17-Apr-2017	+30	Thoracic	6AJWS	05-JUN-2017	100	1160
2549-002	217	3	M	Terminal	Day 45	17-Apr-2017	+28	Thoracic	6AJWS	05-JUN-2017	100	1250
2549-002	217	3	M	Terminal	Day 45	17-Apr-2017	+26	Thoracic	6AJWS	05-JUN-2017	100	1250
2549-002	217	3	M	Terminal	Day 45	17-Apr-2017	+24	Thoracic	6AJWS	05-JUN-2017	100	1240
2549-002	217	3	M	Terminal	Day 45	17-Apr-2017	+22	Thoracic	6AJWS	05-JUN-2017	100	1200
2549-002	217	3	M	Terminal	Day 45	17-Apr-2017	+20	Cervical	6AJWS	05-JUN-2017	100	1450
2549-002	217	3	M	Terminal	Day 45	17-Apr-2017	+18	Cervical	6AJWS	05-JUN-2017	100	1320
2549-002	217	3	M	Terminal	Day 45	17-Apr-2017	+16	Cervical	6AJWS	05-JUN-2017	100	1360
2549-002	217	3	M	Terminal	Day 45	17-Apr-2017	+14	Cervical	6AJWS	05-JUN-2017	100	1280
2549-002	217	3	M	Terminal	Day 45	17-Apr-2017	+12	Cervical	6AJWS	05-JUN-2017	100	1140
2549-002	217	3	M	Terminal	Day 45	17-Apr-2017	+10	Cervical	6AJWS	05-JUN-2017	100	1370
2549-002	217	3	M	Terminal	Day 45	17-Apr-2017	+8	Cervical	6AJWS	05-JUN-2017	100	1320
2549-002	217	3	M	Terminal	Day 45	17-Apr-2017	+6	Cervical	6AJWS	05-JUN-2017	100	1290
2549-002	217	3	M	Terminal	Day 45	17-Apr-2017	+4	Cervical	6AJWS	05-JUN-2017	100	1340
2549-002	217	3	M	Terminal	Day 45	17-Apr-2017	+2	Cervical	6AJWS	05-JUN-2017	100	1420
2549-002	218	3	M	Terminal	Day 45	17-Apr-2017	+72	Sacral	6AJWS	05-JUN-2017	50	1510
2549-002	218	3	M	Terminal	Day 45	17-Apr-2017	+70	Sacral	6AJWS	05-JUN-2017	100	1130
2549-002	218	3	M	Terminal	Day 45	17-Apr-2017	+68	Sacral	6AJWS	05-JUN-2017	100	1090
2549-002	218	3	M	Terminal	Day 45	17-Apr-2017	+66	Lumbar/Sacral	6AJWS	05-JUN-2017	100	1140
2549-002	218	3	M	Terminal	Day 45	17-Apr-2017	+64	Lumbar	6AJWS	05-JUN-2017	100	958
2549-002	218	3	M	Terminal	Day 45	17-Apr-2017	+62	Lumbar	6AJWS	05-JUN-2017	100	751
2549-002	218	3	M	Terminal	Day 45	17-Apr-2017	+60	Lumbar	6AJWS	05-JUN-2017	100	1000
2549-002	218	3	M	Terminal	Day 45	17-Apr-2017	+58	Lumbar	6AJWS	05-JUN-2017	100	1060
2549-002	218	3	M	Terminal	Day 45	17-Apr-2017	+56	Lumbar	6AJWS	05-JUN-2017	100	988
2549-002	218	3	M	Terminal	Day 45	17-Apr-2017	+54	Lumbar	6AJWS	05-JUN-2017	100	1020
2549-002	218	3	M	Terminal	Day 45	17-Apr-2017	+52	Lumbar	6AJWS	05-JUN-2017	100	973
2549-002	218	3	M	Terminal	Day 45	17-Apr-2017	+50	Thoracic/Lumbar	6AJWS	05-JUN-2017	100	989
2549-002	218	3	M	Terminal	Day 45	17-Apr-2017	+48	Thoracic	6AJWS	05-JUN-2017	100	1040
2549-002	218	3	M	Terminal	Day 45	17-Apr-2017	+46	Thoracic	6AJWS	05-JUN-2017	100	1000
2549-002	218	3	M	Terminal	Day 45	17-Apr-2017	+44	Thoracic	6AJWS	05-JUN-2017	100	953
2549-002	218	3	M	Terminal	Day 45	17-Apr-2017	+42	Thoracic	6AJWS	05-JUN-2017	100	964
2549-002	218	3	M	Terminal	Day 45	17-Apr-2017	+40	Thoracic	6AJWS	05-JUN-2017	100	1020
2549-002	218	3	M	Terminal	Day 45	17-Apr-2017	+38	Thoracic	6AJWS	05-JUN-2017	100	988
2549-002	218	3	M	Terminal	Day 45	17-Apr-2017	+36	Thoracic	6AJWS	05-JUN-2017	100	965
2549-002	218	3	M	Terminal	Day 45	17-Apr-2017	+34	Thoracic	6AJWS	05-JUN-2017	100	969
2549-002	218	3	M	Terminal	Day 45	17-Apr-2017	+32	Thoracic	6AJWS	05-JUN-2017	100	924
2549-002	218	3	M	Terminal	Day 45	17-Apr-2017	+30	Thoracic	6AJWS	05-JUN-2017	100	1040
2549-002	218	3	M	Terminal	Day 45	17-Apr-2017	+28	Thoracic	6AJWS	05-JUN-2017	100	970
2549-002	218	3	M	Terminal	Day 45	17-Apr-2017	+26	Thoracic	6AJWS	05-JUN-2017	100	1130
2549-002	218	3	M	Terminal	Day 45	17-Apr-2017	+24	Thoracic	6AJWS	05-JUN-2017	100	1010
2549-002	218	3	M	Terminal	Day 45	17-Apr-2017	+22	Cervical	6AJWS	05-JUN-2017	100	1130
2549-002	218	3	M	Terminal	Day 45	17-Apr-2017	+20	Cervical	6AJWS	05-JUN-2017	100	1090
2549-002	218	3	M	Terminal	Day 45	17-Apr-2017	+18	Cervical	6AJWS	05-JUN-2017	100	1110
2549-002	218	3	M	Terminal	Day 45	17-Apr-2017	+16	Cervical	6AJWS	05-JUN-2017	100	1040
2549-002	218	3	M	Terminal	Day 45	17-Apr-2017	+14	Cervical	6AJWS	05-JUN-2017	100	1040
2549-002	218	3	M	Terminal	Day 45	17-Apr-2017	+12	Cervical	6AJWS	05-JUN-2017	100	1060
2549-002	218	3	M	Terminal	Day 45	17-Apr-2017	+10	Cervical	6AJWS	05-JUN-2017	100	896
2549-002	218	3	M	Terminal	Day 45	17-Apr-2017	+8	Cervical	6AJWS	05-JUN-2017	100	1020
2549-002	218	3	M	Terminal	Day 45	17-Apr-2017	+6	Cervical	6AJWS	05-JUN-2017	100	1100
2549-002	218	3	M	Terminal	Day 45	17-Apr-2017	+4	Cervical	6AJWS	05-JUN-2017	100	1090
2549-002	218	3	M	Terminal	Day 45	17-Apr-2017	+2	Cervical	6AJWS	05-JUN-2017	100	1190
2549-002	219	3	M	Terminal	Day 45	17-Apr-2017	+74	Sacral	6AJWS	05-JUN-2017	100	1960
2549-002	219	3	M	Terminal	Day 45	17-Apr-2017	+72	Sacral	6AJWS	05-JUN-2017	100	2060
2549-002	219	3	M	Terminal	Day 45	17-Apr-2017	+70	Lumbar	6AJWS	05-JUN-2017	100	1930
2549-002	219	3	M	Terminal	Day 45	17-Apr-2017	+68	Lumbar	6AJWS	05-JUN-2017	100	1750
2549-002	219	3	M	Terminal	Day 45	17-Apr-2017	+66	Lumbar	6AJWS	05-JUN-2017	100	1880
2549-002	219	3	M	Terminal	Day 45	17-Apr-2017	+64	Lumbar	6AJWS	05-JUN-2017	100	1650
2549-002	219	3	M	Terminal	Day 45	17-Apr-2017	+62	Lumbar	6AJWS	05-JUN-2017	100	1680
2549-002	219	3	M	Terminal	Day 45	17-Apr-2017	+60	Lumbar	6AJWS	05-JUN-2017	100	1610
2549-002	219	3	M	Terminal	Day 45	17-Apr-2017	+58	Lumbar	6AJWS	05-JUN-2017	100	1560
2549-002	219	3	M	Terminal	Day 45	17-Apr-2017	+56	Thoracic/Lumbar	6AJWS	05-JUN-2017	100	1630
2549-002	219	3	M	Terminal	Day 45	17-Apr-2017	+54	Thoracic	6AJWS	05-JUN-2017	100	1640
2549-002	219	3	M	Terminal	Day 45	17-Apr-2017	+52	Thoracic	6AJWS	05-JUN-2017	100	1660
2549-002	219	3	M	Terminal	Day 45	17-Apr-2017	+50	Thoracic	6AJWS	05-JUN-2017	100	1620
2549-002	219	3	M	Terminal	Day 45	17-Apr-2017	+48	Thoracic	6AJWS	05-JUN-2017	100	1670
2549-002	219	3	M	Terminal	Day 45	17-Apr-2017	+46	Thoracic	6AJWS	05-JUN-2017	100	1610
2549-002	219	3	M	Terminal	Day 45	17-Apr-2017	+44	Thoracic	6AJWS	05-JUN-2017	100	1610
2549-002	219	3	M	Terminal	Day 45	17-Apr-2017	+42	Thoracic	6AJWS	05-JUN-2017	100	1620
2549-002	219	3	M	Terminal	Day 45	17-Apr-2017	+40	Thoracic	6AJWS	05-JUN-2017	100	1540
2549-002	219	3	M	Terminal	Day 45	17-Apr-2017	+38	Thoracic	6AJWS	05-JUN-2017	100	1620
2549-002	219	3	M	Terminal	Day 45	17-Apr-2017	+36	Thoracic	6AJWS	05-JUN-2017	100	1620
2549-002	219	3	M	Terminal	Day 45	17-Apr-2017	+34	Thoracic	6AJWS	05-JUN-2017	100	1680
2549-002	219	3	M	Terminal	Day 45	17-Apr-2017	+32	Thoracic	6AJWS	05-JUN-2017	100	1750
2549-002	219	3	M	Terminal	Day 45	17-Apr-2017	+30	Thoracic	6AJWS	05-JUN-2017	100	1690
2549-002	219	3	M	Terminal	Day 45	17-Apr-2017	+28	Thoracic	6AJWS	05-JUN-2017	100	1690
2549-002	219	3	M	Terminal	Day 45	17-Apr-2017	+26	Thoracic	6AJWS	05-JUN-2017	100	1610
2549-002	219	3	M	Terminal	Day 45	17-Apr-2017	+24	Cervical	6AJWS	05-JUN-2017	100	1840
2549-002	219	3	M	Terminal	Day 45	17-Apr-2017	+22	Cervical	6AJWS	05-JUN-2017	100	1860
2549-002	219	3	M	Terminal	Day 45	17-Apr-2017	+20	Cervical	6AJWS	05-JUN-2017	100	1680
2549-002	219	3	M	Terminal	Day 45	17-Apr-2017	+18	Cervical	6AJWS	05-JUN-2017	100	1630
2549-002	219	3	M	Terminal	Day 45	17-Apr-2017	+16	Cervical	6AJWS	05-JUN-2017	100	1700
2549-002	219	3	M	Terminal	Day 45	17-Apr-2017	+14	Cervical	6AJWS	05-JUN-2017	100	1640
2549-002	219	3	M	Terminal	Day 45	17-Apr-2017	+12	Cervical	6AJWS	05-JUN-2017	100	1700
2549-002	219	3	M	Terminal	Day 45	17-Apr-2017	+10	Cervical	6AJWS	05-JUN-2017	100	1570
2549-002	219	3	M	Terminal	Day 45	17-Apr-2017	+8	Cervical	6AJWS	05-JUN-2017	100	1600
2549-002	219	3	M	Terminal	Day 45	17-Apr-2017	+6	Cervical	6AJWS	05-JUN-2017	100	1670
2549-002	219	3	M	Terminal	Day 45	17-Apr-2017	+4	Cervical	6AJWS	05-JUN-2017	100	1620
2549-002	219	3	M	Terminal	Day 45	17-Apr-2017	+2	Cervical	6AJWS	05-JUN-2017	100	1740
2549-002	220	3	M	Terminal	Day 45	17-Apr-2017	+68	Sacral	7AJWS	07-JUN-2017	100	46.8
2549-002	220	3	M	Terminal	Day 45	17-Apr-2017	+66	Sacral	7AJWS	07-JUN-2017	100	27.1
2549-002	220	3	M	Terminal	Day 45	17-Apr-2017	+64	Lumbar/Sacral	7AJWS	07-JUN-2017	100	37.0
2549-002	220	3	M	Terminal	Day 45	17-Apr-2017	+62	Lumbar	7AJWS	07-JUN-2017	100	37.7
2549-002	220	3	M	Terminal	Day 45	17-Apr-2017	+60	Lumbar	7AJWS	07-JUN-2017	100	50.9
2549-002	220	3	M	Terminal	Day 45	17-Apr-2017	+58	Lumbar	7AJWS	07-JUN-2017	100	46.8
2549-002	220	3	M	Terminal	Day 45	17-Apr-2017	+56	Lumbar	7AJWS	07-JUN-2017	100	50.9
2549-002	220	3	M	Terminal	Day 45	17-Apr-2017	+54	Lumbar	7AJWS	07-JUN-2017	100	45.2
2549-002	220	3	M	Terminal	Day 45	17-Apr-2017	+52	Lumbar	7AJWS	07-JUN-2017	100	43.3
2549-002	220	3	M	Terminal	Day 45	17-Apr-2017	+50	Lumbar	7AJWS	07-JUN-2017	100	45.7
2549-002	220	3	M	Terminal	Day 45	17-Apr-2017	+48	Thoracic	7AJWS	07-JUN-2017	100	49.6
2549-002	220	3	M	Terminal	Day 45	17-Apr-2017	+46	Thoracic	7AJWS	07-JUN-2017	100	43.7
2549-002	220	3	M	Terminal	Day 45	17-Apr-2017	+44	Thoracic	7AJWS	07-JUN-2017	100	59.2
2549-002	220	3	M	Terminal	Day 45	17-Apr-2017	+42	Thoracic	7AJWS	07-JUN-2017	100	59.1
2549-002	220	3	M	Terminal	Day 45	17-Apr-2017	+40	Thoracic	7AJWS	07-JUN-2017	100	48.7
2549-002	220	3	M	Terminal	Day 45	17-Apr-2017	+38	Thoracic	7AJWS	07-JUN-2017	100	69.3
2549-002	220	3	M	Terminal	Day 45	17-Apr-2017	+36	Thoracic	7AJWS	07-JUN-2017	100	34.6
2549-002	220	3	M	Terminal	Day 45	17-Apr-2017	+34	Thoracic	7AJWS	07-JUN-2017	100	58.1
2549-002	220	3	M	Terminal	Day 45	17-Apr-2017	+32	Thoracic	7AJWS	07-JUN-2017	100	49.7
2549-002	220	3	M	Terminal	Day 45	17-Apr-2017	+30	Thoracic	7AJWS	07-JUN-2017	100	64.7
2549-002	220	3	M	Terminal	Day 45	17-Apr-2017	+28	Thoracic	7AJWS	07-JUN-2017	100	36.4
2549-002	220	3	M	Terminal	Day 45	17-Apr-2017	+26	Thoracic	7AJWS	07-JUN-2017	100	55.8
2549-002	220	3	M	Terminal	Day 45	17-Apr-2017	+24	Thoracic	7AJWS	07-JUN-2017	100	26.2
2549-002	220	3	M	Terminal	Day 45	17-Apr-2017	+22	Thoracic	7AJWS	07-JUN-2017	100	52.8
2549-002	220	3	M	Terminal	Day 45	17-Apr-2017	+20	Cervical	7AJWS	07-JUN-2017	100	38.2
2549-002	220	3	M	Terminal	Day 45	17-Apr-2017	+18	Cervical	7AJWS	07-JUN-2017	100	50.5
2549-002	220	3	M	Terminal	Day 45	17-Apr-2017	+16	Cervical	7AJWS	07-JUN-2017	100	40.4
2549-002	220	3	M	Terminal	Day 45	17-Apr-2017	+14	Cervical	7AJWS	07-JUN-2017	100	46.4
2549-002	220	3	M	Terminal	Day 45	17-Apr-2017	+12	Cervical	7AJWS	07-JUN-2017	100	46.5
2549-002	220	3	M	Terminal	Day 45	17-Apr-2017	+10	Cervical	7AJWS	07-JUN-2017	100	56.3
2549-002	220	3	M	Terminal	Day 45	17-Apr-2017	+8	Cervical	7AJWS	07-JUN-2017	100	58.3
2549-002	220	3	M	Terminal	Day 45	17-Apr-2017	+6	Cervical	7AJWS	07-JUN-2017	100	44.4
2549-002	220	3	M	Terminal	Day 45	17-Apr-2017	+4	Cervical	7AJWS	07-JUN-2017	100	45.4
2549-002	220	3	M	Terminal	Day 45	17-Apr-2017	+2	Cervical	7AJWS	07-JUN-2017	100	48.4
2549-002	221	3	M	Terminal	Day 45	17-Apr-2017	+50	Sacral	7AJWS	07-JUN-2017	100	1110
2549-002	221	3	M	Terminal	Day 45	17-Apr-2017	+48	Sacral	7AJWS	07-JUN-2017	100	1030
2549-002	221	3	M	Terminal	Day 45	17-Apr-2017	+46	Lumbar/Sacral	7AJWS	07-JUN-2017	100	918
2549-002	221	3	M	Terminal	Day 45	17-Apr-2017	+44	Lumbar	7AJWS	07-JUN-2017	100	1190
2549-002	221	3	M	Terminal	Day 45	17-Apr-2017	+42	Lumbar	7AJWS	07-JUN-2017	100	1130
2549-002	221	3	M	Terminal	Day 45	17-Apr-2017	+40	Lumbar	7AJWS	07-JUN-2017	100	1150
2549-002	221	3	M	Terminal	Day 45	17-Apr-2017	+38	Lumbar	7AJWS	07-JUN-2017	100	1710
2549-002	221	3	M	Terminal	Day 45	17-Apr-2017	+36	Thoracic/Lumbar	7AJWS	07-JUN-2017	100	1200
2549-002	221	3	M	Terminal	Day 45	17-Apr-2017	+34	Thoracic	7AJWS	07-JUN-2017	100	1210
2549-002	221	3	M	Terminal	Day 45	17-Apr-2017	+32	Thoracic	7AJWS	07-JUN-2017	100	1470
2549-002	221	3	M	Terminal	Day 45	17-Apr-2017	+30	Thoracic	7AJWS	07-JUN-2017	100	1120
2549-002	221	3	M	Terminal	Day 45	17-Apr-2017	+28	Thoracic	7AJWS	07-JUN-2017	100	1070
2549-002	221	3	M	Terminal	Day 45	17-Apr-2017	+26	Thoracic	7AJWS	07-JUN-2017	100	1680
2549-002	221	3	M	Terminal	Day 45	17-Apr-2017	+24	Thoracic	7AJWS	07-JUN-2017	100	1620
2549-002	221	3	M	Terminal	Day 45	17-Apr-2017	+22	Thoracic	7AJWS	07-JUN-2017	100	915
2549-002	221	3	M	Terminal	Day 45	17-Apr-2017	+20	Thoracic	7AJWS	07-JUN-2017	100	1100
2549-002	221	3	M	Terminal	Day 45	17-Apr-2017	+18	Thoracic	7AJWS	07-JUN-2017	100	1500
2549-002	221	3	M	Terminal	Day 45	17-Apr-2017	+16	Thoracic	7AJWS	07-JUN-2017	100	1400
2549-002	221	3	M	Terminal	Day 45	17-Apr-2017	+14	Cervical	7AJWS	07-JUN-2017	100	1180
2549-002	221	3	M	Terminal	Day 45	17-Apr-2017	+12	Cervical	7AJWS	07-JUN-2017	100	1140
2549-002	221	3	M	Terminal	Day 45	17-Apr-2017	+10	Cervical	7AJWS	07-JUN-2017	100	1120
2549-002	221	3	M	Terminal	Day 45	17-Apr-2017	+8	Cervical	7AJWS	07-JUN-2017	100	1020
2549-002	221	3	M	Terminal	Day 45	17-Apr-2017	+6	Cervical	7AJWS	07-JUN-2017	100	1150
2549-002	221	3	M	Terminal	Day 45	17-Apr-2017	+4	Cervical	7AJWS	07-JUN-2017	100	1360
2549-002	221	3	M	Terminal	Day 45	17-Apr-2017	+2	Cervical	7AJWS	07-JUN-2017	100	1320
2549-002	222	3	M	Terminal	Day 45	17-Apr-2017	+56	Sacral	7AJWS	07-JUN-2017	100	647
2549-002	222	3	M	Terminal	Day 45	17-Apr-2017	+54	Sacral	7AJWS	07-JUN-2017	100	1040
2549-002	222	3	M	Terminal	Day 45	17-Apr-2017	+52	Lumbar/Sacral	7AJWS	07-JUN-2017	100	906
2549-002	222	3	M	Terminal	Day 45	17-Apr-2017	+50	Lumbar	7AJWS	07-JUN-2017	100	984
2549-002	222	3	M	Terminal	Day 45	17-Apr-2017	+48	Lumbar	7AJWS	07-JUN-2017	100	1010
2549-002	222	3	M	Terminal	Day 45	17-Apr-2017	+46	Lumbar	7AJWS	07-JUN-2017	100	1110
2549-002	222	3	M	Terminal	Day 45	17-Apr-2017	+44	Lumbar	7AJWS	07-JUN-2017	100	1070
2549-002	222	3	M	Terminal	Day 45	17-Apr-2017	+42	Lumbar	7AJWS	07-JUN-2017	100	952
2549-002	222	3	M	Terminal	Day 45	17-Apr-2017	+40	Lumbar	7AJWS	07-JUN-2017	100	873
2549-002	222	3	M	Terminal	Day 45	17-Apr-2017	+38	Thoracic	7AJWS	07-JUN-2017	100	1180
2549-002	222	3	M	Terminal	Day 45	17-Apr-2017	+36	Thoracic	7AJWS	07-JUN-2017	100	966
2549-002	222	3	M	Terminal	Day 45	17-Apr-2017	+34	Thoracic	7AJWS	07-JUN-2017	100	836
2549-002	222	3	M	Terminal	Day 45	17-Apr-2017	+32	Thoracic	7AJWS	07-JUN-2017	100	794
2549-002	222	3	M	Terminal	Day 45	17-Apr-2017	+30	Thoracic	7AJWS	07-JUN-2017	100	630
2549-002	222	3	M	Terminal	Day 45	17-Apr-2017	+28	Thoracic	7AJWS	07-JUN-2017	100	785
2549-002	222	3	M	Terminal	Day 45	17-Apr-2017	+26	Thoracic	7AJWS	07-JUN-2017	100	1430
2549-002	222	3	M	Terminal	Day 45	17-Apr-2017	+24	Thoracic	7AJWS	07-JUN-2017	100	807
2549-002	222	3	M	Terminal	Day 45	17-Apr-2017	+22	Thoracic	7AJWS	07-JUN-2017	100	845
2549-002	222	3	M	Terminal	Day 45	17-Apr-2017	+20	Thoracic	7AJWS	07-JUN-2017	100	1080
2549-002	222	3	M	Terminal	Day 45	17-Apr-2017	+18	Thoracic	7AJWS	07-JUN-2017	100	1010
2549-002	222	3	M	Terminal	Day 45	17-Apr-2017	+16	Cervical/Thoracic	7AJWS	07-JUN-2017	100	1040
2549-002	222	3	M	Terminal	Day 45	17-Apr-2017	+14	Cervical	7AJWS	07-JUN-2017	100	1010
2549-002	222	3	M	Terminal	Day 45	17-Apr-2017	+12	Cervical	7AJWS	07-JUN-2017	100	680
2549-002	222	3	M	Terminal	Day 45	17-Apr-2017	+10	Cervical	7AJWS	07-JUN-2017	100	959
2549-002	222	3	M	Terminal	Day 45	17-Apr-2017	+8	Cervical	7AJWS	07-JUN-2017	100	669
2549-002	222	3	M	Terminal	Day 45	17-Apr-2017	+6	Cervical	7AJWS	07-JUN-2017	100	685
2549-002	222	3	M	Terminal	Day 45	17-Apr-2017	+4	Cervical	7AJWS	07-JUN-2017	100	1220
2549-002	222	3	M	Terminal	Day 45	17-Apr-2017	+2	Cervical	7AJWS	07-JUN-2017	100	1150
IT Group 0.05 mg/hr
2549-002	225	4	M	Terminal	Day 43	12-Apr-2017	Catheter Tip	Thoracic	7AJWS	07-JUN-2017	100	787
2549-002	225	4	M	Terminal	Day 43	12-Apr-2017	+20	Cervical	7AJWS	07-JUN-2017	100	709
2549-002	225	4	M	Terminal	Day 43	12-Apr-2017	+18	Cervical	7AJWS	07-JUN-2017	100	791
2549-002	225	4	M	Terminal	Day 43	12-Apr-2017	+16	Cervical	7AJWS	07-JUN-2017	100	787
2549-002	225	4	M	Terminal	Day 43	12-Apr-2017	+14	Cervical	7AJWS	07-JUN-2017	100	680
2549-002	225	4	M	Terminal	Day 43	12-Apr-2017	+12	Cervical	7AJWS	07-JUN-2017	100	636
2549-002	225	4	M	Terminal	Day 43	12-Apr-2017	+10	Cervical	7AJWS	07-JUN-2017	100	510
2549-002	225	4	M	Terminal	Day 43	12-Apr-2017	+8	Cervical	7AJWS	07-JUN-2017	100	519
2549-002	225	4	M	Terminal	Day 43	12-Apr-2017	+6	Cervical	7AJWS	07-JUN-2017	100	575
2549-002	225	4	M	Terminal	Day 43	12-Apr-2017	+4	Cervical	7AJWS	07-JUN-2017	100	637
2549-002	225	4	M	Terminal	Day 43	12-Apr-2017	+2	Cervical/Thoracic	7AJWS	07-JUN-2017	100	561
2549-002	225	4	M	Terminal	Day 43	12-Apr-2017	-2	Thoracic	7AJWS	07-JUN-2017	100	784
2549-002	225	4	M	Terminal	Day 43	12-Apr-2017	-4	Thoracic	7AJWS	07-JUN-2017	100	845
2549-002	225	4	M	Terminal	Day 43	12-Apr-2017	-6	Thoracic	7AJWS	07-JUN-2017	100	816
2549-002	225	4	M	Terminal	Day 43	12-Apr-2017	-8	Thoracic	7AJWS	07-JUN-2017	100	563
2549-002	225	4	M	Terminal	Day 43	12-Apr-2017	-10	Thoracic	7AJWS	07-JUN-2017	100	546
2549-002	225	4	M	Terminal	Day 43	12-Apr-2017	-12	Thoracic	7AJWS	07-JUN-2017	100	655
2549-002	225	4	M	Terminal	Day 43	12-Apr-2017	-14	Thoracic	7AJWS	07-JUN-2017	100	723
2549-002	225	4	M	Terminal	Day 43	12-Apr-2017	-16	Thoracic	7AJWS	07-JUN-2017	100	562
2549-002	225	4	M	Terminal	Day 43	12-Apr-2017	-18	Thoracic	7AJWS	07-JUN-2017	100	577
2549-002	225	4	M	Terminal	Day 43	12-Apr-2017	-20	Thoracic	7AJWS	07-JUN-2017	100	508
2549-002	226	4	M	Terminal	Day 43	12-Apr-2017	Catheter Tip	Thoracic	8AJWS	08-JUN-2017	100	113
2549-002	226	4	M	Terminal	Day 43	12-Apr-2017	+20	Cervical	8AJWS	08-JUN-2017	100	111
2549-002	226	4	M	Terminal	Day 43	12-Apr-2017	+18	Cervical	8AJWS	08-JUN-2017	100	87.0
2549-002	226	4	M	Terminal	Day 43	12-Apr-2017	+16	Cervical	8AJWS	08-JUN-2017	100	101
2549-002	226	4	M	Terminal	Day 43	12-Apr-2017	+14	Cervical	8AJWS	08-JUN-2017	100	102
2549-002	226	4	M	Terminal	Day 43	12-Apr-2017	+12	Cervical	8AJWS	08-JUN-2017	100	82.1
2549-002	226	4	M	Terminal	Day 43	12-Apr-2017	+10	Cervical	8AJWS	08-JUN-2017	100	72.0
2549-002	226	4	M	Terminal	Day 43	12-Apr-2017	+8	Cervical	8AJWS	08-JUN-2017	100	98.8
2549-002	226	4	M	Terminal	Day 43	12-Apr-2017	+6	Cervical/Thoracic	8AJWS	08-JUN-2017	100	95.3
2549-002	226	4	M	Terminal	Day 43	12-Apr-2017	+4	Thoracic	8AJWS	08-JUN-2017	100	100
2549-002	226	4	M	Terminal	Day 43	12-Apr-2017	+2	Thoracic	8AJWS	08-JUN-2017	100	113
2549-002	226	4	M	Terminal	Day 43	12-Apr-2017	-2	Thoracic	8AJWS	08-JUN-2017	100	148
2549-002	226	4	M	Terminal	Day 43	12-Apr-2017	-4	Thoracic	8AJWS	08-JUN-2017	100	123
2549-002	226	4	M	Terminal	Day 43	12-Apr-2017	-6	Thoracic	8AJWS	08-JUN-2017	100	152
2549-002	226	4	M	Terminal	Day 43	12-Apr-2017	-8	Thoracic	8AJWS	08-JUN-2017	100	128
2549-002	226	4	M	Terminal	Day 43	12-Apr-2017	-10	Thoracic	8AJWS	08-JUN-2017	100	154
2549-002	226	4	M	Terminal	Day 43	12-Apr-2017	-12	Thoracic	8AJWS	08-JUN-2017	100	137
2549-002	226	4	M	Terminal	Day 43	12-Apr-2017	-14	Thoracic	8AJWS	08-JUN-2017	100	137
2549-002	226	4	M	Terminal	Day 43	12-Apr-2017	-16	Thoracic	8AJWS	08-JUN-2017	100	169
2549-002	226	4	M	Terminal	Day 43	12-Apr-2017	-18	Thoracic	8AJWS	08-JUN-2017	100	127
2549-002	226	4	M	Terminal	Day 43	12-Apr-2017	-20	Thoracic/Lumbar	8AJWS	08-JUN-2017	100	152
2549-002	227	4	M	Terminal	Day 43	12-Apr-2017	Catheter Tip	Thoracic	8AJWS	08-JUN-2017	100	125
2549-002	227	4	M	Terminal	Day 43	12-Apr-2017	+20	Cervical	8AJWS	08-JUN-2017	100	104
2549-002	227	4	M	Terminal	Day 43	12-Apr-2017	+18	Cervical	8AJWS	08-JUN-2017	100	132
2549-002	227	4	M	Terminal	Day 43	12-Apr-2017	+16	Cervical	8AJWS	08-JUN-2017	100	104
2549-002	227	4	M	Terminal	Day 43	12-Apr-2017	+14	Cervical	8AJWS	08-JUN-2017	100	139
2549-002	227	4	M	Terminal	Day 43	12-Apr-2017	+12	Cervical	8AJWS	08-JUN-2017	100	110
2549-002	227	4	M	Terminal	Day 43	12-Apr-2017	+10	Cervical	8AJWS	08-JUN-2017	100	107
2549-002	227	4	M	Terminal	Day 43	12-Apr-2017	+8	Cervical	8AJWS	08-JUN-2017	100	125
2549-002	227	4	M	Terminal	Day 43	12-Apr-2017	+6	Cervical	8AJWS	08-JUN-2017	100	92.2
2549-002	227	4	M	Terminal	Day 43	12-Apr-2017	+4	Cervical/Thoracic	8AJWS	08-JUN-2017	100	132
2549-002	227	4	M	Terminal	Day 43	12-Apr-2017	+2	Thoracic	8AJWS	08-JUN-2017	100	140
2549-002	227	4	M	Terminal	Day 43	12-Apr-2017	-2	Thoracic	8AJWS	08-JUN-2017	100	120
2549-002	227	4	M	Terminal	Day 43	12-Apr-2017	-4	Thoracic	8AJWS	08-JUN-2017	100	140
2549-002	227	4	M	Terminal	Day 43	12-Apr-2017	-6	Thoracic	8AJWS	08-JUN-2017	100	128
2549-002	227	4	M	Terminal	Day 43	12-Apr-2017	-8	Thoracic	8AJWS	08-JUN-2017	100	164
2549-002	227	4	M	Terminal	Day 43	12-Apr-2017	-10	Thoracic	8AJWS	08-JUN-2017	100	168
2549-002	227	4	M	Terminal	Day 43	12-Apr-2017	-12	Thoracic	8AJWS	08-JUN-2017	100	149
2549-002	227	4	M	Terminal	Day 43	12-Apr-2017	-14	Thoracic	8AJWS	08-JUN-2017	100	125
2549-002	227	4	M	Terminal	Day 43	12-Apr-2017	-16	Thoracic	8AJWS	08-JUN-2017	100	136
2549-002	227	4	M	Terminal	Day 43	12-Apr-2017	-18	Thoracic	8AJWS	08-JUN-2017	100	163
2549-002	227	4	M	Terminal	Day 43	12-Apr-2017	-20	Thoracic/Lumbar	8AJWS	08-JUN-2017	100	157
2549-002	228	4	M	Terminal	Day 43	12-Apr-2017	Catheter Tip	Thoracic	8AJWS	08-JUN-2017	100	262
2549-002	228	4	M	Terminal	Day 43	12-Apr-2017	+16	Cervical	8AJWS	08-JUN-2017	100	199
2549-002	228	4	M	Terminal	Day 43	12-Apr-2017	+14	Cervical	8AJWS	08-JUN-2017	100	238
2549-002	228	4	M	Terminal	Day 43	12-Apr-2017	+12	Cervical	8AJWS	08-JUN-2017	100	241
2549-002	228	4	M	Terminal	Day 43	12-Apr-2017	+10	Cervical	8AJWS	08-JUN-2017	100	225
2549-002	228	4	M	Terminal	Day 43	12-Apr-2017	+8	Cervical	8AJWS	08-JUN-2017	100	255
2549-002	228	4	M	Terminal	Day 43	12-Apr-2017	+6	Cervical	8AJWS	08-JUN-2017	100	208
2549-002	228	4	M	Terminal	Day 43	12-Apr-2017	+4	Cervical	8AJWS	08-JUN-2017	100	251
2549-002	228	4	M	Terminal	Day 43	12-Apr-2017	+2	Cervical	8AJWS	08-JUN-2017	100	233
2549-002	228	4	M	Terminal	Day 43	12-Apr-2017	-2	Thoracic	8AJWS	08-JUN-2017	100	480
2549-002	228	4	M	Terminal	Day 43	12-Apr-2017	-4	Thoracic	8AJWS	08-JUN-2017	100	197
2549-002	228	4	M	Terminal	Day 43	12-Apr-2017	-6	Thoracic	8AJWS	08-JUN-2017	100	238
2549-002	228	4	M	Terminal	Day 43	12-Apr-2017	-8	Thoracic	8AJWS	08-JUN-2017	100	197
2549-002	228	4	M	Terminal	Day 43	12-Apr-2017	-10	Thoracic	8AJWS	08-JUN-2017	100	259
2549-002	228	4	M	Terminal	Day 43	12-Apr-2017	-12	Thoracic	8AJWS	08-JUN-2017	100	248
2549-002	228	4	M	Terminal	Day 43	12-Apr-2017	-14	Thoracic	8AJWS	08-JUN-2017	100	231
2549-002	228	4	M	Terminal	Day 43	12-Apr-2017	-16	Thoracic	8AJWS	08-JUN-2017	100	256
2549-002	228	4	M	Terminal	Day 43	12-Apr-2017	-18	Thoracic	8AJWS	08-JUN-2017	100	288
2549-002	228	4	M	Terminal	Day 43	12-Apr-2017	-20	Thoracic	8AJWS	08-JUN-2017	100	230
2549-002	224	4	M	Terminal	Day 44	12-Apr-2017	Catheter Tip	Thoracic	8AJWS	08-JUN-2017	100	145
2549-002	224	4	M	Terminal	Day 44	12-Apr-2017	+18	Cervical	8AJWS	08-JUN-2017	100	119
2549-002	224	4	M	Terminal	Day 44	12-Apr-2017	+16	Cervical	8AJWS	08-JUN-2017	100	127
2549-002	224	4	M	Terminal	Day 44	12-Apr-2017	+14	Cervical	8AJWS	08-JUN-2017	100	113
2549-002	224	4	M	Terminal	Day 44	12-Apr-2017	+12	Cervical	8AJWS	08-JUN-2017	100	151
2549-002	224	4	M	Terminal	Day 44	12-Apr-2017	+10	Cervical	8AJWS	08-JUN-2017	100	162
2549-002	224	4	M	Terminal	Day 44	12-Apr-2017	+8	Cervical	8AJWS	08-JUN-2017	100	163
2549-002	224	4	M	Terminal	Day 44	12-Apr-2017	+6	Cervical	8AJWS	08-JUN-2017	100	139
2549-002	224	4	M	Terminal	Day 44	12-Apr-2017	+4	Cervical	8AJWS	08-JUN-2017	100	126
2549-002	224	4	M	Terminal	Day 44	12-Apr-2017	+2	Cervical	8AJWS	08-JUN-2017	100	98.3
2549-002	224	4	M	Terminal	Day 44	12-Apr-2017	-2	Thoracic	8AJWS	08-JUN-2017	100	170
2549-002	224	4	M	Terminal	Day 44	12-Apr-2017	-4	Thoracic	8AJWS	08-JUN-2017	100	149
2549-002	224	4	M	Terminal	Day 44	12-Apr-2017	-6	Thoracic	8AJWS	08-JUN-2017	100	152
2549-002	224	4	M	Terminal	Day 44	12-Apr-2017	-8	Thoracic	8AJWS	08-JUN-2017	100	144
2549-002	224	4	M	Terminal	Day 44	12-Apr-2017	-10	Thoracic	8AJWS	08-JUN-2017	100	155
2549-002	224	4	M	Terminal	Day 44	12-Apr-2017	-12	Thoracic	8AJWS	08-JUN-2017	100	176
2549-002	224	4	M	Terminal	Day 44	12-Apr-2017	-14	Thoracic	8AJWS	08-JUN-2017	100	165
2549-002	224	4	M	Terminal	Day 44	12-Apr-2017	-16	Thoracic	8AJWS	08-JUN-2017	100	181
2549-002	224	4	M	Terminal	Day 44	12-Apr-2017	-18	Thoracic	8AJWS	08-JUN-2017	100	186
2549-002	224	4	M	Terminal	Day 44	12-Apr-2017	-20	Thoracic	8AJWS	08-JUN-2017	100	191
2549-002	235	4	M	Terminal	Day 44	12-Apr-2017	Catheter Tip	Thoracic	9AJWS	13-JUN-2017	100	1150
2549-002	235	4	M	Terminal	Day 44	12-Apr-2017	+18	Cervical	9AJWS	13-JUN-2017	100	1090
2549-002	235	4	M	Terminal	Day 44	12-Apr-2017	+16	Cervical	9AJWS	13-JUN-2017	100	1220
2549-002	235	4	M	Terminal	Day 44	12-Apr-2017	+14	Cervical	9AJWS	13-JUN-2017	100	1200
2549-002	235	4	M	Terminal	Day 44	12-Apr-2017	+12	Cervical	9AJWS	13-JUN-2017	100	1210
2549-002	235	4	M	Terminal	Day 44	12-Apr-2017	+10	Cervical	9AJWS	13-JUN-2017	100	1320
2549-002	235	4	M	Terminal	Day 44	12-Apr-2017	+8	Cervical	9AJWS	13-JUN-2017	100	1310
2549-002	235	4	M	Terminal	Day 44	12-Apr-2017	+6	Cervical	9AJWS	13-JUN-2017	100	1150
2549-002	235	4	M	Terminal	Day 44	12-Apr-2017	+4	Cervical	9AJWS	13-JUN-2017	100	1230
2549-002	235	4	M	Terminal	Day 44	12-Apr-2017	+2	Cervical	9AJWS	13-JUN-2017	100	1230
2549-002	235	4	M	Terminal	Day 44	12-Apr-2017	-2	Thoracic	9AJWS	13-JUN-2017	100	1190
2549-002	235	4	M	Terminal	Day 44	12-Apr-2017	-4	Thoracic	9AJWS	13-JUN-2017	100	1180
2549-002	235	4	M	Terminal	Day 44	12-Apr-2017	-6	Thoracic	9AJWS	13-JUN-2017	100	1080
2549-002	235	4	M	Terminal	Day 44	12-Apr-2017	-8	Thoracic	9AJWS	13-JUN-2017	100	1210
2549-002	235	4	M	Terminal	Day 44	12-Apr-2017	-10	Thoracic	9AJWS	13-JUN-2017	100	1160
2549-002	235	4	M	Terminal	Day 44	12-Apr-2017	-12	Thoracic	9AJWS	13-JUN-2017	100	1100
2549-002	235	4	M	Terminal	Day 44	12-Apr-2017	-14	Thoracic	9AJWS	13-JUN-2017	100	1230
2549-002	235	4	M	Terminal	Day 44	12-Apr-2017	-16	Thoracic	9AJWS	13-JUN-2017	100	1090
2549-002	235	4	M	Terminal	Day 44	12-Apr-2017	-18	Thoracic	9AJWS	13-JUN-2017	100	1930
2549-002	235	4	M	Terminal	Day 44	12-Apr-2017	-20	Thoracic	9AJWS	13-JUN-2017	100	1240
IT Group 0.1 mg/hr
2549-002	229	5	M	Terminal	Day 44	13-Apr-2017	Catheter Tip	Thoracic	9AJWS	13-JUN-2017	100	256
2549-002	229	5	M	Terminal	Day 44	13-Apr-2017	+18	Cervical	9AJWS	13-JUN-2017	100	37.5
2549-002	229	5	M	Terminal	Day 44	13-Apr-2017	+16	Cervical	9AJWS	13-JUN-2017	100	60.7
2549-002	229	5	M	Terminal	Day 44	13-Apr-2017	+14	Cervical	9AJWS	13-JUN-2017	100	51.3
2549-002	229	5	M	Terminal	Day 44	13-Apr-2017	+12	Cervical	9AJWS	13-JUN-2017	100	46.8
2549-002	229	5	M	Terminal	Day 44	13-Apr-2017	+10	Cervical	9AJWS	13-JUN-2017	100	49.6
2549-002	229	5	M	Terminal	Day 44	13-Apr-2017	+8	Cervical	9AJWS	13-JUN-2017	100	52.0
2549-002	229	5	M	Terminal	Day 44	13-Apr-2017	+6	Cervical	9AJWS	13-JUN-2017	100	55.5
2549-002	229	5	M	Terminal	Day 44	13-Apr-2017	+4	Cervical/Thoracic	9AJWS	13-JUN-2017	100	65.2
2549-002	229	5	M	Terminal	Day 44	13-Apr-2017	+2	Thoracic	9AJWS	13-JUN-2017	100	88.5
2549-002	229	5	M	Terminal	Day 44	13-Apr-2017	-2	Thoracic	9AJWS	13-JUN-2017	100	211
2549-002	229	5	M	Terminal	Day 44	13-Apr-2017	-4	Thoracic	9AJWS	13-JUN-2017	100	162
2549-002	229	5	M	Terminal	Day 44	13-Apr-2017	-6	Thoracic	9AJWS	13-JUN-2017	100	143
2549-002	229	5	M	Terminal	Day 44	13-Apr-2017	-8	Thoracic	9AJWS	13-JUN-2017	100	149
2549-002	229	5	M	Terminal	Day 44	13-Apr-2017	-10	Thoracic	9AJWS	13-JUN-2017	100	162
2549-002	229	5	M	Terminal	Day 44	13-Apr-2017	-12	Thoracic	9AJWS	13-JUN-2017	100	152
2549-002	229	5	M	Terminal	Day 44	13-Apr-2017	-14	Thoracic	9AJWS	13-JUN-2017	100	248
2549-002	229	5	M	Terminal	Day 44	13-Apr-2017	-16	Thoracic	9AJWS	13-JUN-2017	100	240
2549-002	229	5	M	Terminal	Day 44	13-Apr-2017	-18	Lumbar	9AJWS	13-JUN-2017	100	210
2549-002	229	5	M	Terminal	Day 44	13-Apr-2017	-20	Lumbar	9AJWS	13-JUN-2017	100	201
2549-002	230	5	M	Terminal	Day 44	13-Apr-2017	Catheter Tip	Thoracic	9AJWS	13-JUN-2017	100	882
2549-002	230	5	M	Terminal	Day 44	13-Apr-2017	+20	Cervical	9AJWS	13-JUN-2017	100	551
2549-002	230	5	M	Terminal	Day 44	13-Apr-2017	+18	Cervical	9AJWS	13-JUN-2017	100	400
2549-002	230	5	M	Terminal	Day 44	13-Apr-2017	+16	Cervical	9AJWS	13-JUN-2017	100	359
2549-002	230	5	M	Terminal	Day 44	13-Apr-2017	+14	Cervical	9AJWS	13-JUN-2017	100	382
2549-002	230	5	M	Terminal	Day 44	13-Apr-2017	+12	Cervical	9AJWS	13-JUN-2017	100	417
2549-002	230	5	M	Terminal	Day 44	13-Apr-2017	+10	Cervical	9AJWS	13-JUN-2017	100	458
2549-002	230	5	M	Terminal	Day 44	13-Apr-2017	+8	Cervical	9AJWS	13-JUN-2017	100	543
2549-002	230	5	M	Terminal	Day 44	13-Apr-2017	+6	Cervical	9AJWS	13-JUN-2017	100	488
2549-002	230	5	M	Terminal	Day 44	13-Apr-2017	+4	Thoracic	9AJWS	13-JUN-2017	100	497
2549-002	230	5	M	Terminal	Day 44	13-Apr-2017	+2	Thoracic	9AJWS	13-JUN-2017	100	526
2549-002	230	5	M	Terminal	Day 44	13-Apr-2017	-2	Thoracic	9AJWS	13-JUN-2017	100	913
2549-002	230	5	M	Terminal	Day 44	13-Apr-2017	-4	Thoracic	9AJWS	13-JUN-2017	100	580
2549-002	230	5	M	Terminal	Day 44	13-Apr-2017	-6	Thoracic	9AJWS	13-JUN-2017	100	593
2549-002	230	5	M	Terminal	Day 44	13-Apr-2017	-8	Thoracic	9AJWS	13-JUN-2017	100	657
2549-002	230	5	M	Terminal	Day 44	13-Apr-2017	-10	Thoracic	9AJWS	13-JUN-2017	100	643
2549-002	230	5	M	Terminal	Day 44	13-Apr-2017	-12	Thoracic	9AJWS	13-JUN-2017	100	591
2549-002	230	5	M	Terminal	Day 44	13-Apr-2017	-14	Thoracic	9AJWS	13-JUN-2017	100	836
2549-002	230	5	M	Terminal	Day 44	13-Apr-2017	-16	Thoracic	9AJWS	13-JUN-2017	100	788
2549-002	230	5	M	Terminal	Day 44	13-Apr-2017	-18	Thoracic	9AJWS	13-JUN-2017	100	899
2549-002	230	5	M	Terminal	Day 44	13-Apr-2017	-20	Thoracic/Lumbar	9AJWS	13-JUN-2017	100	1070
2549-002	231	5	M	Terminal	Day 44	13-Apr-2017	Catheter Tip	Thoracic	9AJWS	13-JUN-2017	100	452
2549-002	231	5	M	Terminal	Day 44	13-Apr-2017	+16	Cervical	9AJWS	13-JUN-2017	100	412
2549-002	231	5	M	Terminal	Day 44	13-Apr-2017	+14	Cervical	9AJWS	13-JUN-2017	100	359
2549-002	231	5	M	Terminal	Day 44	13-Apr-2017	+12	Cervical	9AJWS	13-JUN-2017	100	333
2549-002	231	5	M	Terminal	Day 44	13-Apr-2017	+10	Cervical	9AJWS	13-JUN-2017	100	376
2549-002	231	5	M	Terminal	Day 44	13-Apr-2017	+8	Cervical	9AJWS	13-JUN-2017	100	412
2549-002	231	5	M	Terminal	Day 44	13-Apr-2017	+6	Cervical	9AJWS	13-JUN-2017	100	406
2549-002	231	5	M	Terminal	Day 44	13-Apr-2017	+4	Cervical	9AJWS	13-JUN-2017	100	367
2549-002	231	5	M	Terminal	Day 44	13-Apr-2017	+2	Cervical	9AJWS	13-JUN-2017	100	419
2549-002	231	5	M	Terminal	Day 44	13-Apr-2017	-2	Thoracic	9AJWS	13-JUN-2017	100	420
2549-002	231	5	M	Terminal	Day 44	13-Apr-2017	-4	Thoracic	9AJWS	13-JUN-2017	100	577
2549-002	231	5	M	Terminal	Day 44	13-Apr-2017	-6	Thoracic	9AJWS	13-JUN-2017	100	449
2549-002	231	5	M	Terminal	Day 44	13-Apr-2017	-8	Thoracic	9AJWS	13-JUN-2017	100	496
2549-002	231	5	M	Terminal	Day 44	13-Apr-2017	-10	Thoracic	9AJWS	13-JUN-2017	100	669
2549-002	231	5	M	Terminal	Day 44	13-Apr-2017	-12	Thoracic	9AJWS	13-JUN-2017	100	459
2549-002	231	5	M	Terminal	Day 44	13-Apr-2017	-14	Thoracic	9AJWS	13-JUN-2017	100	482
2549-002	231	5	M	Terminal	Day 44	13-Apr-2017	-16	Thoracic	9AJWS	13-JUN-2017	100	523
2549-002	231	5	M	Terminal	Day 44	13-Apr-2017	-18	Thoracic	9AJWS	13-JUN-2017	100	504
2549-002	231	5	M	Terminal	Day 44	13-Apr-2017	-20	Thoracic	9AJWS	13-JUN-2017	100	583
2549-002	232	5	M	Terminal	Day 44	13-Apr-2017	Catheter Tip	Thoracic	10AJWS	16-JUN-2017	100	1520
2549-002	232	5	M	Terminal	Day 44	13-Apr-2017	+18	Cervical	10AJWS	16-JUN-2017	100	1200
2549-002	232	5	M	Terminal	Day 44	13-Apr-2017	+16	Cervical	10AJWS	16-JUN-2017	100	1200
2549-002	232	5	M	Terminal	Day 44	13-Apr-2017	+14	Cervical	10AJWS	16-JUN-2017	100	1090
2549-002	232	5	M	Terminal	Day 44	13-Apr-2017	+12	Cervical	10AJWS	16-JUN-2017	100	1260
2549-002	232	5	M	Terminal	Day 44	13-Apr-2017	+10	Cervical	10AJWS	16-JUN-2017	100	1050
2549-002	232	5	M	Terminal	Day 44	13-Apr-2017	+8	Cervical	10AJWS	16-JUN-2017	100	981
2549-002	232	5	M	Terminal	Day 44	13-Apr-2017	+6	Cervical	10AJWS	16-JUN-2017	100	1460
2549-002	232	5	M	Terminal	Day 44	13-Apr-2017	+4	Cervical	10AJWS	16-JUN-2017	100	1650
2549-002	232	5	M	Terminal	Day 44	13-Apr-2017	+2	Cervical	10AJWS	16-JUN-2017	100	1200
2549-002	232	5	M	Terminal	Day 44	13-Apr-2017	-2	Thoracic	10AJWS	16-JUN-2017	100	1580
2549-002	232	5	M	Terminal	Day 44	13-Apr-2017	-4	Thoracic	10AJWS	16-JUN-2017	100	871
2549-002	232	5	M	Terminal	Day 44	13-Apr-2017	-6	Thoracic	10AJWS	16-JUN-2017	100	1230
2549-002	232	5	M	Terminal	Day 44	13-Apr-2017	-8	Thoracic	10AJWS	16-JUN-2017	100	1280
2549-002	232	5	M	Terminal	Day 44	13-Apr-2017	-10	Thoracic	10AJWS	16-JUN-2017	100	1330
2549-002	232	5	M	Terminal	Day 44	13-Apr-2017	-12	Thoracic	10AJWS	16-JUN-2017	100	1050
2549-002	232	5	M	Terminal	Day 44	13-Apr-2017	-14	Thoracic	10AJWS	16-JUN-2017	100	1040
2549-002	232	5	M	Terminal	Day 44	13-Apr-2017	-16	Thoracic	10AJWS	16-JUN-2017	100	1270
2549-002	232	5	M	Terminal	Day 44	13-Apr-2017	-18	Thoracic	10AJWS	16-JUN-2017	100	1150
2549-002	232	5	M	Terminal	Day 44	13-Apr-2017	-20	Thoracic	10AJWS	16-JUN-2017	100	1240
2549-002	233	5	M	Terminal	Day 44	13-Apr-2017	Catheter Tip	Thoracic	10AJWS	16-JUN-2017	100	1910
2549-002	233	5	M	Terminal	Day 44	13-Apr-2017	+20	Cervical	10AJWS	16-JUN-2017	100	1720
2549-002	233	5	M	Terminal	Day 44	13-Apr-2017	+18	Cervical	10AJWS	16-JUN-2017	100	1770
2549-002	233	5	M	Terminal	Day 44	13-Apr-2017	+16	Cervical	10AJWS	16-JUN-2017	100	1520
2549-002	233	5	M	Terminal	Day 44	13-Apr-2017	+14	Cervical	10AJWS	16-JUN-2017	100	1590
2549-002	233	5	M	Terminal	Day 44	13-Apr-2017	+12	Cervical	10AJWS	16-JUN-2017	100	1480
2549-002	233	5	M	Terminal	Day 44	13-Apr-2017	+10	Cervical	10AJWS	16-JUN-2017	100	1550
2549-002	233	5	M	Terminal	Day 44	13-Apr-2017	+8	Cervical	10AJWS	16-JUN-2017	100	1500
2549-002	233	5	M	Terminal	Day 44	13-Apr-2017	+6	Cervical	10AJWS	16-JUN-2017	100	1850
2549-002	233	5	M	Terminal	Day 44	13-Apr-2017	+4	Cervical	10AJWS	16-JUN-2017	100	1430
2549-002	233	5	M	Terminal	Day 44	13-Apr-2017	+2	Cervical	10AJWS	16-JUN-2017	100	1720
2549-002	233	5	M	Terminal	Day 44	13-Apr-2017	-2	Thoracic	10AJWS	16-JUN-2017	100	1640
2549-002	233	5	M	Terminal	Day 44	13-Apr-2017	-4	Thoracic	10AJWS	16-JUN-2017	100	1650
2549-002	233	5	M	Terminal	Day 44	13-Apr-2017	-6	Thoracic	10AJWS	16-JUN-2017	100	1670
2549-002	233	5	M	Terminal	Day 44	13-Apr-2017	-8	Thoracic	10AJWS	16-JUN-2017	100	1720
2549-002	233	5	M	Terminal	Day 44	13-Apr-2017	-10	Thoracic	10AJWS	16-JUN-2017	100	1870
2549-002	233	5	M	Terminal	Day 44	13-Apr-2017	-12	Thoracic	10AJWS	16-JUN-2017	100	1830
2549-002	233	5	M	Terminal	Day 44	13-Apr-2017	-14	Thoracic	10AJWS	16-JUN-2017	100	1710
2549-002	233	5	M	Terminal	Day 44	13-Apr-2017	-16	Thoracic	10AJWS	16-JUN-2017	100	1760
2549-002	233	5	M	Terminal	Day 44	13-Apr-2017	-18	Thoracic	10AJWS	16-JUN-2017	100	2180
2549-002	233	5	M	Terminal	Day 44	13-Apr-2017	-20	Thoracic	10AJWS	16-JUN-2017	100	2350
2549-002	234	5	M	Terminal	Day 44	13-Apr-2017	Catheter Tip	Thoracic	10AJWS	16-JUN-2017	100	2990
2549-002	234	5	M	Terminal	Day 44	13-Apr-2017	+10	Cervical	10AJWS	16-JUN-2017	100	2760
2549-002	234	5	M	Terminal	Day 44	13-Apr-2017	+8	Cervical	10AJWS	16-JUN-2017	100	2480
2549-002	234	5	M	Terminal	Day 44	13-Apr-2017	+6	Cervical	10AJWS	16-JUN-2017	100	2760
2549-002	234	5	M	Terminal	Day 44	13-Apr-2017	+4	Cervical	10AJWS	16-JUN-2017	100	2400
2549-002	234	5	M	Terminal	Day 44	13-Apr-2017	+2	Cervical	10AJWS	16-JUN-2017	100	2550
2549-002	234	5	M	Terminal	Day 44	13-Apr-2017	-2	Cervical	10AJWS	16-JUN-2017	100	2440
2549-002	234	5	M	Terminal	Day 44	13-Apr-2017	-4	Cervical	10AJWS	16-JUN-2017	100	2570
2549-002	234	5	M	Terminal	Day 44	13-Apr-2017	-6	Cervical	10AJWS	16-JUN-2017	100	2220
2549-002	234	5	M	Terminal	Day 44	13-Apr-2017	-8	Cervical/Thoracic	10AJWS	16-JUN-2017	100	2090
2549-002	234	5	M	Terminal	Day 44	13-Apr-2017	-10	Thoracic	10AJWS	16-JUN-2017	100	2500
2549-002	234	5	M	Terminal	Day 44	13-Apr-2017	-12	Thoracic	10AJWS	16-JUN-2017	100	2620
2549-002	234	5	M	Terminal	Day 44	13-Apr-2017	-14	Thoracic	10AJWS	16-JUN-2017	100	2820
2549-002	234	5	M	Terminal	Day 44	13-Apr-2017	-16	Thoracic	10AJWS	16-JUN-2017	100	2440
2549-002	234	5	M	Terminal	Day 44	13-Apr-2017	-18	Thoracic	10AJWS	16-JUN-2017	100	2480
2549-002	234	5	M	Terminal	Day 44	13-Apr-2017	-20	Thoracic	10AJWS	16-JUN-2017	100	2950
IT Group 0.2 mg/hr
2549-002	239	6	M	Terminal	Day 44	14-Apr-2017	Catheter Tip	Thoracic	12AJWS	20-JUN-2017	200	6810
2549-002	239	6	M	Terminal	Day 44	14-Apr-2017	+20	Cervical	10AJWS	16-JUN-2017	100	886
2549-002	239	6	M	Terminal	Day 44	14-Apr-2017	+18	Cervical	10AJWS	16-JUN-2017	100	1050
2549-002	239	6	M	Terminal	Day 44	14-Apr-2017	+16	Cervical	10AJWS	16-JUN-2017	100	1100
2549-002	239	6	M	Terminal	Day 44	14-Apr-2017	+14	Cervical	10AJWS	16-JUN-2017	100	984
2549-002	239	6	M	Terminal	Day 44	14-Apr-2017	+12	Cervical	10AJWS	16-JUN-2017	100	1110
2549-002	239	6	M	Terminal	Day 44	14-Apr-2017	+10	Thoracic	10AJWS	16-JUN-2017	100	1190
2549-002	239	6	M	Terminal	Day 44	14-Apr-2017	+8	Thoracic	10AJWS	16-JUN-2017	100	1370
2549-002	239	6	M	Terminal	Day 44	14-Apr-2017	+6	Thoracic	10AJWS	16-JUN-2017	100	1870
2549-002	239	6	M	Terminal	Day 44	14-Apr-2017	+4	Thoracic	10AJWS	16-JUN-2017	100	2020
2549-002	239	6	M	Terminal	Day 44	14-Apr-2017	+2	Thoracic	10AJWS	16-JUN-2017	100	2610
2549-002	239	6	M	Terminal	Day 44	14-Apr-2017	-2	Thoracic	10AJWS	16-JUN-2017	100	4530
2549-002	239	6	M	Terminal	Day 44	14-Apr-2017	-4	Thoracic	10AJWS	16-JUN-2017	100	3220
2549-002	239	6	M	Terminal	Day 44	14-Apr-2017	-6	Thoracic	10AJWS	16-JUN-2017	100	3110
2549-002	239	6	M	Terminal	Day 44	14-Apr-2017	-8	Thoracic	10AJWS	16-JUN-2017	100	3410
2549-002	239	6	M	Terminal	Day 44	14-Apr-2017	-10	Thoracic	10AJWS	16-JUN-2017	100	3080
2549-002	239	6	M	Terminal	Day 44	14-Apr-2017	-12	Thoracic	10AJWS	16-JUN-2017	100	3070
2549-002	239	6	M	Terminal	Day 44	14-Apr-2017	-14	Thoracic	10AJWS	16-JUN-2017	100	2730
2549-002	239	6	M	Terminal	Day 44	14-Apr-2017	-16	Lumbar	10AJWS	16-JUN-2017	100	2560
2549-002	239	6	M	Terminal	Day 44	14-Apr-2017	-18	Lumbar	10AJWS	16-JUN-2017	100	3050
2549-002	239	6	M	Terminal	Day 44	14-Apr-2017	-20	Lumbar	10AJWS	16-JUN-2017	100	2620
2549-002	240	6	M	Terminal	Day 44	14-Apr-2017	Catheter Tip	Thoracic	11AJWS	19-JUN-2017	100	2190
2549-002	240	6	M	Terminal	Day 44	14-Apr-2017	+20	Cervical	11AJWS	19-JUN-2017	100	79.0
2549-002	240	6	M	Terminal	Day 44	14-Apr-2017	+18	Cervical	11AJWS	19-JUN-2017	100	112
2549-002	240	6	M	Terminal	Day 44	14-Apr-2017	+16	Cervical	11AJWS	19-JUN-2017	100	102
2549-002	240	6	M	Terminal	Day 44	14-Apr-2017	+14	Cervical	11AJWS	19-JUN-2017	100	111
2549-002	240	6	M	Terminal	Day 44	14-Apr-2017	+12	Cervical	11AJWS	19-JUN-2017	100	139
2549-002	240	6	M	Terminal	Day 44	14-Apr-2017	+10	Cervical	11AJWS	19-JUN-2017	100	181
2549-002	240	6	M	Terminal	Day 44	14-Apr-2017	+8	Cervical	11AJWS	19-JUN-2017	100	222
2549-002	240	6	M	Terminal	Day 44	14-Apr-2017	+6	Cervical	11AJWS	19-JUN-2017	100	323
2549-002	240	6	M	Terminal	Day 44	14-Apr-2017	+4	Cervical	11AJWS	19-JUN-2017	100	384
2549-002	240	6	M	Terminal	Day 44	14-Apr-2017	+2	Thoracic	11AJWS	19-JUN-2017	100	1090
2549-002	240	6	M	Terminal	Day 44	14-Apr-2017	-2	Thoracic	11AJWS	19-JUN-2017	100	3870
2549-002	240	6	M	Terminal	Day 44	14-Apr-2017	-4	Thoracic	11AJWS	19-JUN-2017	100	1600
2549-002	240	6	M	Terminal	Day 44	14-Apr-2017	-6	Thoracic	11AJWS	19-JUN-2017	100	1590
2549-002	240	6	M	Terminal	Day 44	14-Apr-2017	-8	Thoracic	11AJWS	19-JUN-2017	100	1500
2549-002	240	6	M	Terminal	Day 44	14-Apr-2017	-10	Thoracic	11AJWS	19-JUN-2017	100	1400
2549-002	240	6	M	Terminal	Day 44	14-Apr-2017	-12	Thoracic	11AJWS	19-JUN-2017	100	1770
2549-002	240	6	M	Terminal	Day 44	14-Apr-2017	-14	Thoracic	11AJWS	19-JUN-2017	100	1570
2549-002	240	6	M	Terminal	Day 44	14-Apr-2017	-16	Thoracic	11AJWS	19-JUN-2017	100	1650
2549-002	240	6	M	Terminal	Day 44	14-Apr-2017	-18	Thoracic	11AJWS	19-JUN-2017	100	1710
2549-002	240	6	M	Terminal	Day 44	14-Apr-2017	-20	Thoracic	11AJWS	19-JUN-2017	100	2570
2549-002	1236	6	M	Terminal	Day 44	14-Apr-2017	Catheter Tip	Thoracic	11AJWS	19-JUN-2017	100	2610
2549-002	1236	6	M	Terminal	Day 44	14-Apr-2017	+20	Cervical	11AJWS	19-JUN-2017	100	1010
2549-002	1236	6	M	Terminal	Day 44	14-Apr-2017	+18	Cervical	11AJWS	19-JUN-2017	100	928
2549-002	1236	6	M	Terminal	Day 44	14-Apr-2017	+16	Cervical	11AJWS	19-JUN-2017	100	983
2549-002	1236	6	M	Terminal	Day 44	14-Apr-2017	+14	Cervical	11AJWS	19-JUN-2017	100	1030
2549-002	1236	6	M	Terminal	Day 44	14-Apr-2017	+12	Cervical	11AJWS	19-JUN-2017	100	984
2549-002	1236	6	M	Terminal	Day 44	14-Apr-2017	+10	Cervical	11AJWS	19-JUN-2017	100	885
2549-002	1236	6	M	Terminal	Day 44	14-Apr-2017	+8	Cervical	11AJWS	19-JUN-2017	100	1210
2549-002	1236	6	M	Terminal	Day 44	14-Apr-2017	+6	Cervical	11AJWS	19-JUN-2017	100	1480
2549-002	1236	6	M	Terminal	Day 44	14-Apr-2017	+4	Cervical	11AJWS	19-JUN-2017	100	1670
2549-002	1236	6	M	Terminal	Day 44	14-Apr-2017	+2	Thoracic	12AJWS	20-JUN-2017	200	5160
2549-002	1236	6	M	Terminal	Day 44	14-Apr-2017	-2	Thoracic	11AJWS	19-JUN-2017	100	2280
2549-002	1236	6	M	Terminal	Day 44	14-Apr-2017	-4	Thoracic	11AJWS	19-JUN-2017	100	2580
2549-002	1236	6	M	Terminal	Day 44	14-Apr-2017	-6	Thoracic	11AJWS	19-JUN-2017	100	2200
2549-002	1236	6	M	Terminal	Day 44	14-Apr-2017	-8	Thoracic	11AJWS	19-JUN-2017	100	1880
2549-002	1236	6	M	Terminal	Day 44	14-Apr-2017	-10	Thoracic	11AJWS	19-JUN-2017	100	2040
2549-002	1236	6	M	Terminal	Day 44	14-Apr-2017	-12	Thoracic	11AJWS	19-JUN-2017	100	2420
2549-002	1236	6	M	Terminal	Day 44	14-Apr-2017	-14	Thoracic	11AJWS	19-JUN-2017	100	2230
2549-002	1236	6	M	Terminal	Day 44	14-Apr-2017	-16	Thoracic	11AJWS	19-JUN-2017	100	2020
2549-002	1236	6	M	Terminal	Day 44	14-Apr-2017	-18	Thoracic	11AJWS	19-JUN-2017	100	2080
2549-002	1236	6	M	Terminal	Day 44	14-Apr-2017	-20	Lumbar	11AJWS	19-JUN-2017	100	1880
2549-002	223	6	M	Terminal	Day 45	14-Apr-2017	Catheter Tip	Thoracic	11AJWS	19-JUN-2017	100	4330
2549-002	223	6	M	Terminal	Day 45	14-Apr-2017	+18	Cervical	11AJWS	19-JUN-2017	100	267
2549-002	223	6	M	Terminal	Day 45	14-Apr-2017	+16	Cervical	11AJWS	19-JUN-2017	100	298
2549-002	223	6	M	Terminal	Day 45	14-Apr-2017	+14	Cervical	11AJWS	19-JUN-2017	100	320
2549-002	223	6	M	Terminal	Day 45	14-Apr-2017	+12	Cervical	11AJWS	19-JUN-2017	100	353
2549-002	223	6	M	Terminal	Day 45	14-Apr-2017	+10	Cervical	11AJWS	19-JUN-2017	100	445
2549-002	223	6	M	Terminal	Day 45	14-Apr-2017	+8	Cervical	11AJWS	19-JUN-2017	100	479
2549-002	223	6	M	Terminal	Day 45	14-Apr-2017	+6	Cervical	11AJWS	19-JUN-2017	100	648
2549-002	223	6	M	Terminal	Day 45	14-Apr-2017	+4	Cervical	11AJWS	19-JUN-2017	100	771
2549-002	223	6	M	Terminal	Day 45	14-Apr-2017	+2	Cervical	11AJWS	19-JUN-2017	100	1010
2549-002	223	6	M	Terminal	Day 45	14-Apr-2017	-2	Thoracic	11AJWS	19-JUN-2017	100	2000
2549-002	223	6	M	Terminal	Day 45	14-Apr-2017	-4	Thoracic	11AJWS	19-JUN-2017	100	1680
2549-002	223	6	M	Terminal	Day 45	14-Apr-2017	-6	Thoracic	11AJWS	19-JUN-2017	100	1860
2549-002	223	6	M	Terminal	Day 45	14-Apr-2017	-8	Thoracic	11AJWS	19-JUN-2017	100	1400
2549-002	223	6	M	Terminal	Day 45	14-Apr-2017	-10	Thoracic	11AJWS	19-JUN-2017	100	1410
2549-002	223	6	M	Terminal	Day 45	14-Apr-2017	-12	Thoracic	11AJWS	19-JUN-2017	100	1520
2549-002	223	6	M	Terminal	Day 45	14-Apr-2017	-14	Thoracic	11AJWS	19-JUN-2017	100	1730
2549-002	223	6	M	Terminal	Day 45	14-Apr-2017	-16	Thoracic	11AJWS	19-JUN-2017	100	1570
2549-002	223	6	M	Terminal	Day 45	14-Apr-2017	-18	Thoracic	11AJWS	19-JUN-2017	100	1660
2549-002	223	6	M	Terminal	Day 45	14-Apr-2017	-20	Thoracic	11AJWS	19-JUN-2017	100	1180
2549-002	237	6	M	Terminal	Day 45	14-Apr-2017	Catheter Tip	Thoracic	11AJWS	19-JUN-2017	100	1630
2549-002	237	6	M	Terminal	Day 45	14-Apr-2017	+18	Cervical	11AJWS	19-JUN-2017	100	1440
2549-002	237	6	M	Terminal	Day 45	14-Apr-2017	+16	Cervical	11AJWS	19-JUN-2017	100	1390
2549-002	237	6	M	Terminal	Day 45	14-Apr-2017	+14	Cervical	11AJWS	19-JUN-2017	100	1460
2549-002	237	6	M	Terminal	Day 45	14-Apr-2017	+12	Cervical	11AJWS	19-JUN-2017	100	1380
2549-002	237	6	M	Terminal	Day 45	14-Apr-2017	+10	Cervical	11AJWS	19-JUN-2017	100	1390
2549-002	237	6	M	Terminal	Day 45	14-Apr-2017	+8	Cervical	11AJWS	19-JUN-2017	100	1470
2549-002	237	6	M	Terminal	Day 45	14-Apr-2017	+6	Cervical	11AJWS	19-JUN-2017	100	1560
2549-002	237	6	M	Terminal	Day 45	14-Apr-2017	+4	Cervical	11AJWS	19-JUN-2017	100	1480
2549-002	237	6	M	Terminal	Day 45	14-Apr-2017	+2	Cervical	11AJWS	19-JUN-2017	100	4900
2549-002	237	6	M	Terminal	Day 45	14-Apr-2017	-2	Thoracic	11AJWS	19-JUN-2017	100	3660
2549-002	237	6	M	Terminal	Day 45	14-Apr-2017	-4	Thoracic	11AJWS	19-JUN-2017	100	2670
2549-002	237	6	M	Terminal	Day 45	14-Apr-2017	-6	Thoracic	11AJWS	19-JUN-2017	100	2000
2549-002	237	6	M	Terminal	Day 45	14-Apr-2017	-8	Thoracic	11AJWS	19-JUN-2017	100	2180
2549-002	237	6	M	Terminal	Day 45	14-Apr-2017	-10	Thoracic	11AJWS	19-JUN-2017	100	2450
2549-002	237	6	M	Terminal	Day 45	14-Apr-2017	-12	Thoracic	11AJWS	19-JUN-2017	100	2260
2549-002	237	6	M	Terminal	Day 45	14-Apr-2017	-14	Thoracic	11AJWS	19-JUN-2017	100	2450
2549-002	237	6	M	Terminal	Day 45	14-Apr-2017	-16	Thoracic	11AJWS	19-JUN-2017	100	2140
2549-002	237	6	M	Terminal	Day 45	14-Apr-2017	-18	Thoracic	11AJWS	19-JUN-2017	100	2430
2549-002	237	6	M	Terminal	Day 45	14-Apr-2017	-20	Thoracic	11AJWS	19-JUN-2017	100	2980
2549-002	238	6	M	Terminal	Day 45	14-Apr-2017	Catheter Tip	Thoracic	12AJWS	20-JUN-2017	100	1810
2549-002	238	6	M	Terminal	Day 45	14-Apr-2017	+16	Cervical	12AJWS	20-JUN-2017	100	864
2549-002	238	6	M	Terminal	Day 45	14-Apr-2017	+14	Cervical	12AJWS	20-JUN-2017	100	877
2549-002	238	6	M	Terminal	Day 45	14-Apr-2017	+12	Cervical	12AJWS	20-JUN-2017	100	774
2549-002	238	6	M	Terminal	Day 45	14-Apr-2017	+10	Cervical	12AJWS	20-JUN-2017	100	968
2549-002	238	6	M	Terminal	Day 45	14-Apr-2017	+8	Cervical	12AJWS	20-JUN-2017	100	954
2549-002	238	6	M	Terminal	Day 45	14-Apr-2017	+6	Cervical	12AJWS	20-JUN-2017	100	1060
2549-002	238	6	M	Terminal	Day 45	14-Apr-2017	+4	Cervical	12AJWS	20-JUN-2017	100	1130
2549-002	238	6	M	Terminal	Day 45	14-Apr-2017	+2	Cervical	12AJWS	20-JUN-2017	100	1480
2549-002	238	6	M	Terminal	Day 45	14-Apr-2017	-2	Thoracic	12AJWS	20-JUN-2017	100	3130
2549-002	238	6	M	Terminal	Day 45	14-Apr-2017	-4	Thoracic	12AJWS	20-JUN-2017	100	2150
2549-002	238	6	M	Terminal	Day 45	14-Apr-2017	-6	Thoracic	12AJWS	20-JUN-2017	100	2010
2549-002	238	6	M	Terminal	Day 45	14-Apr-2017	-8	Thoracic	12AJWS	20-JUN-2017	100	1730
2549-002	238	6	M	Terminal	Day 45	14-Apr-2017	-10	Thoracic	12AJWS	20-JUN-2017	100	1410
2549-002	238	6	M	Terminal	Day 45	14-Apr-2017	-12	Thoracic	12AJWS	20-JUN-2017	100	1610
2549-002	238	6	M	Terminal	Day 45	14-Apr-2017	-14	Thoracic	12AJWS	20-JUN-2017	100	1020
2549-002	238	6	M	Terminal	Day 45	14-Apr-2017	-16	Thoracic	12AJWS	20-JUN-2017	100	1190
2549-002	238	6	M	Terminal	Day 45	14-Apr-2017	-18	Thoracic	12AJWS	20-JUN-2017	100	1620
2549-002	238	6	M	Terminal	Day 45	14-Apr-2017	-20	Thoracic	12AJWS	20-JUN-2017	100	1450
Legend:
<	Below limit of quantitation
ss	Reassay value confirmed original value; original value reported.

## Sheet: Figure 8
Study Number	Species	Animal Number	Group	Sex	Interval	Timepoint	Matrix	Collection Date	Tissue Location	Section	Location	Site Comments	Sample LLOQ	Result (ng/mL)	Result (ng/g)
Oral Group
2549-008	Canine	839	3	M	Terminal	Day 175	Tissue Homogenate	2/1/2018	Spinal Cord	+18	C	Spinal Cord	0.500	0.732	14.6
2549-008	Canine	839	3	M	Terminal	Day 175	Tissue Homogenate	2/1/2018	Spinal Cord	+16	C	Spinal Cord	0.500	0.955	19.1
2549-008	Canine	839	3	M	Terminal	Day 175	Tissue Homogenate	2/1/2018	Spinal Cord	+14	C	Spinal Cord	0.500	1.05	21.0
2549-008	Canine	839	3	M	Terminal	Day 175	Tissue Homogenate	2/1/2018	Spinal Cord	+12	C	Spinal Cord	0.500	1.14	22.8
2549-008	Canine	839	3	M	Terminal	Day 175	Tissue Homogenate	2/1/2018	Spinal Cord	+10	C	Spinal Cord	0.500	0.907	18.1
2549-008	Canine	839	3	M	Terminal	Day 175	Tissue Homogenate	2/1/2018	Spinal Cord	+8	C	Spinal Cord	0.500	1.02	20.4
2549-008	Canine	839	3	M	Terminal	Day 175	Tissue Homogenate	2/1/2018	Spinal Cord	+6	C	Spinal Cord	0.500	0.872	17.4
2549-008	Canine	839	3	M	Terminal	Day 175	Tissue Homogenate	2/1/2018	Spinal Cord	+4	C	Spinal Cord	0.500	0.766	15.3
2549-008	Canine	839	3	M	Terminal	Day 175	Tissue Homogenate	2/1/2018	Spinal Cord	+2	C	Spinal Cord	0.500	0.893	17.9
2549-008	Canine	839	3	M	Terminal	Day 175	Tissue Homogenate	2/1/2018	Spinal Cord	-2	T	Spinal Cord	0.500	1.07	21.4
2549-008	Canine	839	3	M	Terminal	Day 175	Tissue Homogenate	2/1/2018	Spinal Cord	-4	T	Spinal Cord	0.500	1.04	20.8
2549-008	Canine	839	3	M	Terminal	Day 175	Tissue Homogenate	2/1/2018	Spinal Cord	-6	T	Spinal Cord	0.500	0.880	17.6
2549-008	Canine	839	3	M	Terminal	Day 175	Tissue Homogenate	2/1/2018	Spinal Cord	-8	T	Spinal Cord	0.500	1.13	22.6
2549-008	Canine	839	3	M	Terminal	Day 175	Tissue Homogenate	2/1/2018	Spinal Cord	-10	T	Spinal Cord	0.500	1.03	20.6
2549-008	Canine	839	3	M	Terminal	Day 175	Tissue Homogenate	2/1/2018	Spinal Cord	-12	T	Spinal Cord	0.500	0.978	19.6
2549-008	Canine	839	3	M	Terminal	Day 175	Tissue Homogenate	2/1/2018	Spinal Cord	-14	T	Spinal Cord	0.500	1.01	20.2
2549-008	Canine	839	3	M	Terminal	Day 175	Tissue Homogenate	2/1/2018	Spinal Cord	-16	T	Spinal Cord	0.500	1.04	20.8
2549-008	Canine	839	3	M	Terminal	Day 175	Tissue Homogenate	2/1/2018	Spinal Cord	-18	T	Spinal Cord	0.500	0.847	16.9
2549-008	Canine	839	3	M	Terminal	Day 175	Tissue Homogenate	2/1/2018	Spinal Cord	-20	T	Spinal Cord	0.500	1.14	22.8
2549-008	Canine	839	3	M	Terminal	Day 175	Tissue Homogenate	2/1/2018	Spinal Cord	-22	T	Spinal Cord	0.500	1.11	22.2
2549-008	Canine	839	3	M	Terminal	Day 175	Tissue Homogenate	2/1/2018	Spinal Cord	-24	L	Spinal Cord	0.500	1.19	23.8
2549-008	Canine	839	3	M	Terminal	Day 175	Tissue Homogenate	2/1/2018	Spinal Cord	-26	L	Spinal Cord	0.500	0.970	19.4
2549-008	Canine	839	3	M	Terminal	Day 175	Tissue Homogenate	2/1/2018	Spinal Cord	-28	L	Spinal Cord	0.500	1.18	23.6
2549-008	Canine	839	3	M	Terminal	Day 175	Tissue Homogenate	2/1/2018	Spinal Cord	-30	L	Spinal Cord	0.500	0.962	19.2
2549-008	Canine	839	3	M	Terminal	Day 175	Tissue Homogenate	2/1/2018	Spinal Cord	-32	L	Spinal Cord	0.500	0.977	19.5
2549-008	Canine	839	3	M	Terminal	Day 175	Tissue Homogenate	2/1/2018	Spinal Cord	-34	L	Spinal Cord	0.500	0.840	16.8
2549-008	Canine	839	3	M	Terminal	Day 175	Tissue Homogenate	2/1/2018	Spinal Cord	-36	L,S	Spinal Cord	0.500	0.767	15.3
2549-008	Canine	839	3	M	Terminal	Day 175	Tissue Homogenate	2/1/2018	Spinal Cord	-38	S	Spinal Cord	0.500	0.979	19.6
2549-008	Canine	839	3	M	Terminal	Day 175	Tissue Homogenate	2/1/2018	Spinal Cord	-40	S	Spinal Cord	0.500	1.11	22.2
2549-008	Canine	839	3	M	Terminal	Day 175	Tissue Homogenate	2/1/2018	Spinal Cord	Cranial-Cath. Tip	T	Spinal Cord	0.500	0.800	16.0
2549-008	Canine	839	3	M	Terminal	Day 175	Tissue Homogenate	2/1/2018	Spinal Cord	Caudal-Cath. Tip	T	Spinal Cord	0.500	1.01	20.2
2549-008	Canine	840	3	M	Terminal	Day 175	Tissue Homogenate	2/1/2018	Spinal Cord	+18	C	Spinal Cord	0.500	98.2	1960
2549-008	Canine	840	3	M	Terminal	Day 175	Tissue Homogenate	2/1/2018	Spinal Cord	+16	C	Spinal Cord	0.500	73.3	1470
2549-008	Canine	840	3	M	Terminal	Day 175	Tissue Homogenate	2/1/2018	Spinal Cord	+14	C	Spinal Cord	0.500	90.7	1810
2549-008	Canine	840	3	M	Terminal	Day 175	Tissue Homogenate	2/1/2018	Spinal Cord	+12	C	Spinal Cord	0.500	90.0	1800
2549-008	Canine	840	3	M	Terminal	Day 175	Tissue Homogenate	2/1/2018	Spinal Cord	+10	C	Spinal Cord	0.500	81.6	1630
2549-008	Canine	840	3	M	Terminal	Day 175	Tissue Homogenate	2/1/2018	Spinal Cord	+8	C	Spinal Cord	0.500	70.2	1400
2549-008	Canine	840	3	M	Terminal	Day 175	Tissue Homogenate	2/1/2018	Spinal Cord	+6	C	Spinal Cord	0.500	71.2	1420
2549-008	Canine	840	3	M	Terminal	Day 175	Tissue Homogenate	2/1/2018	Spinal Cord	+4	C	Spinal Cord	0.500	101	2020
2549-008	Canine	840	3	M	Terminal	Day 175	Tissue Homogenate	2/1/2018	Spinal Cord	+2	C	Spinal Cord	0.500	91.1	1820
2549-008	Canine	840	3	M	Terminal	Day 175	Tissue Homogenate	2/1/2018	Spinal Cord	-2	T	Spinal Cord	0.500	82.3	1650
2549-008	Canine	840	3	M	Terminal	Day 175	Tissue Homogenate	2/1/2018	Spinal Cord	-4	T	Spinal Cord	0.500	78.2	1560
2549-008	Canine	840	3	M	Terminal	Day 175	Tissue Homogenate	2/1/2018	Spinal Cord	-6	T	Spinal Cord	0.500	71.9	1440
2549-008	Canine	840	3	M	Terminal	Day 175	Tissue Homogenate	2/1/2018	Spinal Cord	-8	T	Spinal Cord	0.500	69.2	1380
2549-008	Canine	840	3	M	Terminal	Day 175	Tissue Homogenate	2/1/2018	Spinal Cord	-10	T	Spinal Cord	0.500	80.3	1610
2549-008	Canine	840	3	M	Terminal	Day 175	Tissue Homogenate	2/1/2018	Spinal Cord	-12	T	Spinal Cord	0.500	78.4	1570
2549-008	Canine	840	3	M	Terminal	Day 175	Tissue Homogenate	2/1/2018	Spinal Cord	-14	T	Spinal Cord	0.500	76.6	1530
2549-008	Canine	840	3	M	Terminal	Day 175	Tissue Homogenate	2/1/2018	Spinal Cord	-16	T	Spinal Cord	0.500	86.5	1730
2549-008	Canine	840	3	M	Terminal	Day 175	Tissue Homogenate	2/1/2018	Spinal Cord	-18	T	Spinal Cord	0.500	79.1	1580
2549-008	Canine	840	3	M	Terminal	Day 175	Tissue Homogenate	2/1/2018	Spinal Cord	-20	T	Spinal Cord	0.500	72.6	1450
2549-008	Canine	840	3	M	Terminal	Day 175	Tissue Homogenate	2/1/2018	Spinal Cord	-22	T	Spinal Cord	0.500	79.5	1590
2549-008	Canine	840	3	M	Terminal	Day 175	Tissue Homogenate	2/1/2018	Spinal Cord	-24	L	Spinal Cord	0.500	57.6	1150
2549-008	Canine	840	3	M	Terminal	Day 175	Tissue Homogenate	2/1/2018	Spinal Cord	-26	L	Spinal Cord	0.500	77.6	1550
2549-008	Canine	840	3	M	Terminal	Day 175	Tissue Homogenate	2/1/2018	Spinal Cord	-28	L	Spinal Cord	0.500	83.5	1670
2549-008	Canine	840	3	M	Terminal	Day 175	Tissue Homogenate	2/1/2018	Spinal Cord	-30	L	Spinal Cord	0.500	76.2	1520
2549-008	Canine	840	3	M	Terminal	Day 175	Tissue Homogenate	2/1/2018	Spinal Cord	-32	L	Spinal Cord	0.500	97.6	1950
2549-008	Canine	840	3	M	Terminal	Day 175	Tissue Homogenate	2/1/2018	Spinal Cord	-34	L	Spinal Cord	0.500	97.1	1940
2549-008	Canine	840	3	M	Terminal	Day 175	Tissue Homogenate	2/1/2018	Spinal Cord	-36	S	Spinal Cord	0.500	108	2160
2549-008	Canine	840	3	M	Terminal	Day 175	Tissue Homogenate	2/1/2018	Spinal Cord	-38	S	Spinal Cord	0.500	117	2340
2549-008	Canine	840	3	M	Terminal	Day 175	Tissue Homogenate	2/1/2018	Spinal Cord	Cranial-Cath. Tip	T	Spinal Cord	0.500	86.6	1730
2549-008	Canine	840	3	M	Terminal	Day 175	Tissue Homogenate	2/1/2018	Spinal Cord	Caudal-Cath. Tip	T	Spinal Cord	0.500	70.6	1410
2549-008	Canine	841	3	M	Terminal	Day 176	Tissue Homogenate	2/2/2018	Spinal Cord	+18	C	Spinal Cord	0.500	63.2	1260
2549-008	Canine	841	3	M	Terminal	Day 176	Tissue Homogenate	2/2/2018	Spinal Cord	+16	C	Spinal Cord	0.500	68.8	1380
2549-008	Canine	841	3	M	Terminal	Day 176	Tissue Homogenate	2/2/2018	Spinal Cord	+14	C	Spinal Cord	0.500	60.4	1210
2549-008	Canine	841	3	M	Terminal	Day 176	Tissue Homogenate	2/2/2018	Spinal Cord	+12	C	Spinal Cord	0.500	65.4	1310
2549-008	Canine	841	3	M	Terminal	Day 176	Tissue Homogenate	2/2/2018	Spinal Cord	+10	C	Spinal Cord	0.500	64.7	1290
2549-008	Canine	841	3	M	Terminal	Day 176	Tissue Homogenate	2/2/2018	Spinal Cord	+8	C	Spinal Cord	0.500	66.6	1330
2549-008	Canine	841	3	M	Terminal	Day 176	Tissue Homogenate	2/2/2018	Spinal Cord	+6	C	Spinal Cord	0.500	78.0	1560
2549-008	Canine	841	3	M	Terminal	Day 176	Tissue Homogenate	2/2/2018	Spinal Cord	+4	C	Spinal Cord	0.500	70.9	1420
2549-008	Canine	841	3	M	Terminal	Day 176	Tissue Homogenate	2/2/2018	Spinal Cord	+2	C	Spinal Cord	0.500	75.2	1500
2549-008	Canine	841	3	M	Terminal	Day 176	Tissue Homogenate	2/2/2018	Spinal Cord	-2	T	Spinal Cord	0.500	65.8	1320
2549-008	Canine	841	3	M	Terminal	Day 176	Tissue Homogenate	2/2/2018	Spinal Cord	-4	T	Spinal Cord	0.500	62.0	1240
2549-008	Canine	841	3	M	Terminal	Day 176	Tissue Homogenate	2/2/2018	Spinal Cord	-6	T	Spinal Cord	0.500	58.4	1170
2549-008	Canine	841	3	M	Terminal	Day 176	Tissue Homogenate	2/2/2018	Spinal Cord	-8	T	Spinal Cord	0.500	58.4	1170
2549-008	Canine	841	3	M	Terminal	Day 176	Tissue Homogenate	2/2/2018	Spinal Cord	-10	T	Spinal Cord	0.500	63.7	1270
2549-008	Canine	841	3	M	Terminal	Day 176	Tissue Homogenate	2/2/2018	Spinal Cord	-12	T	Spinal Cord	0.500	54.1	1080
2549-008	Canine	841	3	M	Terminal	Day 176	Tissue Homogenate	2/2/2018	Spinal Cord	-14	T	Spinal Cord	0.500	54.4	1090
2549-008	Canine	841	3	M	Terminal	Day 176	Tissue Homogenate	2/2/2018	Spinal Cord	-16	T	Spinal Cord	0.500	53.3	1070
2549-008	Canine	841	3	M	Terminal	Day 176	Tissue Homogenate	2/2/2018	Spinal Cord	-18	T	Spinal Cord	0.500	51.3	1030
2549-008	Canine	841	3	M	Terminal	Day 176	Tissue Homogenate	2/2/2018	Spinal Cord	-20	T	Spinal Cord	0.500	52.2	1040
2549-008	Canine	841	3	M	Terminal	Day 176	Tissue Homogenate	2/2/2018	Spinal Cord	-22	T	Spinal Cord	0.500	59.6	1190
2549-008	Canine	841	3	M	Terminal	Day 176	Tissue Homogenate	2/2/2018	Spinal Cord	-24	T	Spinal Cord	0.500	53.6	1070
2549-008	Canine	841	3	M	Terminal	Day 176	Tissue Homogenate	2/2/2018	Spinal Cord	-26	L	Spinal Cord	0.500	47.1	942
2549-008	Canine	841	3	M	Terminal	Day 176	Tissue Homogenate	2/2/2018	Spinal Cord	-28	L	Spinal Cord	0.500	38.0	760
2549-008	Canine	841	3	M	Terminal	Day 176	Tissue Homogenate	2/2/2018	Spinal Cord	-30	L	Spinal Cord	0.500	56.4	1130
2549-008	Canine	841	3	M	Terminal	Day 176	Tissue Homogenate	2/2/2018	Spinal Cord	-32	L	Spinal Cord	0.500	64.7	1290
2549-008	Canine	841	3	M	Terminal	Day 176	Tissue Homogenate	2/2/2018	Spinal Cord	-34	L	Spinal Cord	0.500	63.2	1260
2549-008	Canine	841	3	M	Terminal	Day 176	Tissue Homogenate	2/2/2018	Spinal Cord	-36	L	Spinal Cord	0.500	83.3	1670
2549-008	Canine	841	3	M	Terminal	Day 176	Tissue Homogenate	2/2/2018	Spinal Cord	-38	L,S	Spinal Cord	0.500	49.8	996
2549-008	Canine	841	3	M	Terminal	Day 176	Tissue Homogenate	2/2/2018	Spinal Cord	-40	S	Spinal Cord	0.500	79.3	1590
2549-008	Canine	841	3	M	Terminal	Day 176	Tissue Homogenate	2/2/2018	Spinal Cord	-42	S	Spinal Cord	0.500	55.4	1110
2549-008	Canine	841	3	M	Terminal	Day 176	Tissue Homogenate	2/2/2018	Spinal Cord	-44	S	Spinal Cord	0.500	101	2020
2549-008	Canine	841	3	M	Terminal	Day 176	Tissue Homogenate	2/2/2018	Spinal Cord	Cranial-Cath. Tip	T	Spinal Cord	0.500	58.4	1170
2549-008	Canine	841	3	M	Terminal	Day 176	Tissue Homogenate	2/2/2018	Spinal Cord	Caudal-Cath. Tip	T	Spinal Cord	0.500	67.9	1360
2549-008	Canine	842	3	M	Terminal	Day 176	Tissue Homogenate	2/2/2018	Spinal Cord	+18	C	Spinal Cord	0.500	73.6	1470
2549-008	Canine	842	3	M	Terminal	Day 176	Tissue Homogenate	2/2/2018	Spinal Cord	+16	C	Spinal Cord	0.500	72.2	1440
2549-008	Canine	842	3	M	Terminal	Day 176	Tissue Homogenate	2/2/2018	Spinal Cord	+14	C	Spinal Cord	0.500	70.5	1410
2549-008	Canine	842	3	M	Terminal	Day 176	Tissue Homogenate	2/2/2018	Spinal Cord	+12	C	Spinal Cord	0.500	73.4	1470
2549-008	Canine	842	3	M	Terminal	Day 176	Tissue Homogenate	2/2/2018	Spinal Cord	+10	C	Spinal Cord	0.500	79.7	1590
2549-008	Canine	842	3	M	Terminal	Day 176	Tissue Homogenate	2/2/2018	Spinal Cord	+8	C	Spinal Cord	0.500	82.3	1650
2549-008	Canine	842	3	M	Terminal	Day 176	Tissue Homogenate	2/2/2018	Spinal Cord	+6	C	Spinal Cord	0.500	77.8	1560
2549-008	Canine	842	3	M	Terminal	Day 176	Tissue Homogenate	2/2/2018	Spinal Cord	+4	C	Spinal Cord	0.500	79.1	1580
2549-008	Canine	842	3	M	Terminal	Day 176	Tissue Homogenate	2/2/2018	Spinal Cord	+2	C	Spinal Cord	0.500	64.1	1280
2549-008	Canine	842	3	M	Terminal	Day 176	Tissue Homogenate	2/2/2018	Spinal Cord	-2	T	Spinal Cord	0.500	81.1	1620
2549-008	Canine	842	3	M	Terminal	Day 176	Tissue Homogenate	2/2/2018	Spinal Cord	-4	T	Spinal Cord	0.500	76.7	1530
2549-008	Canine	842	3	M	Terminal	Day 176	Tissue Homogenate	2/2/2018	Spinal Cord	-6	T	Spinal Cord	0.500	74.8	1500
2549-008	Canine	842	3	M	Terminal	Day 176	Tissue Homogenate	2/2/2018	Spinal Cord	-8	T	Spinal Cord	0.500	77.0	1540
2549-008	Canine	842	3	M	Terminal	Day 176	Tissue Homogenate	2/2/2018	Spinal Cord	-10	T	Spinal Cord	0.500	75.6	1510
2549-008	Canine	842	3	M	Terminal	Day 176	Tissue Homogenate	2/2/2018	Spinal Cord	-12	T	Spinal Cord	0.500	63.3	1270
2549-008	Canine	842	3	M	Terminal	Day 176	Tissue Homogenate	2/2/2018	Spinal Cord	-14	T	Spinal Cord	0.500	70.5	1410
2549-008	Canine	842	3	M	Terminal	Day 176	Tissue Homogenate	2/2/2018	Spinal Cord	-16	T	Spinal Cord	0.500	78.8	1580
2549-008	Canine	842	3	M	Terminal	Day 176	Tissue Homogenate	2/2/2018	Spinal Cord	-18	T	Spinal Cord	0.500	76.2	1520
2549-008	Canine	842	3	M	Terminal	Day 176	Tissue Homogenate	2/2/2018	Spinal Cord	-20	T	Spinal Cord	0.500	72.4	1450
2549-008	Canine	842	3	M	Terminal	Day 176	Tissue Homogenate	2/2/2018	Spinal Cord	-22	T,L	Spinal Cord	0.500	72.6	1450
2549-008	Canine	842	3	M	Terminal	Day 176	Tissue Homogenate	2/2/2018	Spinal Cord	-24	L	Spinal Cord	0.500	79.8	1600
2549-008	Canine	842	3	M	Terminal	Day 176	Tissue Homogenate	2/2/2018	Spinal Cord	-26	L	Spinal Cord	0.500	73.9	1480
2549-008	Canine	842	3	M	Terminal	Day 176	Tissue Homogenate	2/2/2018	Spinal Cord	-28	L	Spinal Cord	0.500	63.0	1260
2549-008	Canine	842	3	M	Terminal	Day 176	Tissue Homogenate	2/2/2018	Spinal Cord	-30	L	Spinal Cord	0.500	79.2	1580
2549-008	Canine	842	3	M	Terminal	Day 176	Tissue Homogenate	2/2/2018	Spinal Cord	-32	L	Spinal Cord	0.500	61.4	1230
2549-008	Canine	842	3	M	Terminal	Day 176	Tissue Homogenate	2/2/2018	Spinal Cord	-34	L	Spinal Cord	0.500	68.8	1380
2549-008	Canine	842	3	M	Terminal	Day 176	Tissue Homogenate	2/2/2018	Spinal Cord	-36	L	Spinal Cord	0.500	72.1	1440
2549-008	Canine	842	3	M	Terminal	Day 176	Tissue Homogenate	2/2/2018	Spinal Cord	-38	L	Spinal Cord	0.500	70.6	1410
2549-008	Canine	842	3	M	Terminal	Day 176	Tissue Homogenate	2/2/2018	Spinal Cord	-40	S	Spinal Cord	0.500	78.6	1570
2549-008	Canine	842	3	M	Terminal	Day 176	Tissue Homogenate	2/2/2018	Spinal Cord	-42	S	Spinal Cord	0.500	77.8	1560
2549-008	Canine	842	3	M	Terminal	Day 176	Tissue Homogenate	2/2/2018	Spinal Cord	-44	S	Spinal Cord		NRR	NRR
2549-008	Canine	842	3	M	Terminal	Day 176	Tissue Homogenate	2/2/2018	Spinal Cord	Cranial-Cath. Tip	T	Spinal Cord	0.500	74.3	1490
2549-008	Canine	842	3	M	Terminal	Day 176	Tissue Homogenate	2/2/2018	Spinal Cord	Caudal-Cath. Tip	T	Spinal Cord	0.500	68.2	1360
2549-008	Canine	843	3	M	Terminal	Day 176	Tissue Homogenate	2/2/2018	Spinal Cord	+18	C	Spinal Cord	0.500	90.5	1810
2549-008	Canine	843	3	M	Terminal	Day 176	Tissue Homogenate	2/2/2018	Spinal Cord	+16	C	Spinal Cord	0.500	90.0	1800
2549-008	Canine	843	3	M	Terminal	Day 176	Tissue Homogenate	2/2/2018	Spinal Cord	+14	C	Spinal Cord	0.500	65.6	1310
2549-008	Canine	843	3	M	Terminal	Day 176	Tissue Homogenate	2/2/2018	Spinal Cord	+12	C	Spinal Cord	0.500	71.6	1430
2549-008	Canine	843	3	M	Terminal	Day 176	Tissue Homogenate	2/2/2018	Spinal Cord	+10	C	Spinal Cord	0.500	81.5	1630
2549-008	Canine	843	3	M	Terminal	Day 176	Tissue Homogenate	2/2/2018	Spinal Cord	+8	C	Spinal Cord	0.500	85.7	1710
2549-008	Canine	843	3	M	Terminal	Day 176	Tissue Homogenate	2/2/2018	Spinal Cord	+6	C	Spinal Cord	0.500	89.4	1790
2549-008	Canine	843	3	M	Terminal	Day 176	Tissue Homogenate	2/2/2018	Spinal Cord	+4	C	Spinal Cord	0.500	77.4	1550
2549-008	Canine	843	3	M	Terminal	Day 176	Tissue Homogenate	2/2/2018	Spinal Cord	+2	C	Spinal Cord	0.500	61.4	1230
2549-008	Canine	843	3	M	Terminal	Day 176	Tissue Homogenate	2/2/2018	Spinal Cord	-2	T	Spinal Cord	0.500	88.6	1770
2549-008	Canine	843	3	M	Terminal	Day 176	Tissue Homogenate	2/2/2018	Spinal Cord	-4	T	Spinal Cord	0.500	72.9	1460
2549-008	Canine	843	3	M	Terminal	Day 176	Tissue Homogenate	2/2/2018	Spinal Cord	-6	T	Spinal Cord	0.500	83.7	1670
2549-008	Canine	843	3	M	Terminal	Day 176	Tissue Homogenate	2/2/2018	Spinal Cord	-8	T	Spinal Cord	0.500	76.8	1540
2549-008	Canine	843	3	M	Terminal	Day 176	Tissue Homogenate	2/2/2018	Spinal Cord	-10	T	Spinal Cord	0.500	86.1	1720
2549-008	Canine	843	3	M	Terminal	Day 176	Tissue Homogenate	2/2/2018	Spinal Cord	-12	T	Spinal Cord	0.500	84.4	1690
2549-008	Canine	843	3	M	Terminal	Day 176	Tissue Homogenate	2/2/2018	Spinal Cord	-14	T	Spinal Cord	0.500	75.1	1500
2549-008	Canine	843	3	M	Terminal	Day 176	Tissue Homogenate	2/2/2018	Spinal Cord	-16	T	Spinal Cord	0.500	61.0	1220
2549-008	Canine	843	3	M	Terminal	Day 176	Tissue Homogenate	2/2/2018	Spinal Cord	-18	T	Spinal Cord	0.500	75.4	1510
2549-008	Canine	843	3	M	Terminal	Day 176	Tissue Homogenate	2/2/2018	Spinal Cord	-20	T	Spinal Cord	0.500	70.0	1400
2549-008	Canine	843	3	M	Terminal	Day 176	Tissue Homogenate	2/2/2018	Spinal Cord	-22	L	Spinal Cord	0.500	74.5	1490
2549-008	Canine	843	3	M	Terminal	Day 176	Tissue Homogenate	2/2/2018	Spinal Cord	-24	L	Spinal Cord	0.500	52.8	1060
2549-008	Canine	843	3	M	Terminal	Day 176	Tissue Homogenate	2/2/2018	Spinal Cord	-26	L	Spinal Cord	0.500	61.0	1220
2549-008	Canine	843	3	M	Terminal	Day 176	Tissue Homogenate	2/2/2018	Spinal Cord	-28	L	Spinal Cord	0.500	79.4	1590
2549-008	Canine	843	3	M	Terminal	Day 176	Tissue Homogenate	2/2/2018	Spinal Cord	-30	L	Spinal Cord	0.500	85.5	1710
2549-008	Canine	843	3	M	Terminal	Day 176	Tissue Homogenate	2/2/2018	Spinal Cord	-32	L	Spinal Cord	0.500	93.7	1870
2549-008	Canine	843	3	M	Terminal	Day 176	Tissue Homogenate	2/2/2018	Spinal Cord	-34	S	Spinal Cord	0.500	84.0	1680
2549-008	Canine	843	3	M	Terminal	Day 176	Tissue Homogenate	2/2/2018	Spinal Cord	-36	S	Spinal Cord	0.500	97.7	1950
2549-008	Canine	843	3	M	Terminal	Day 176	Tissue Homogenate	2/2/2018	Spinal Cord	Cranial-Cath. Tip	T	Spinal Cord	0.500	76.0	1520
2549-008	Canine	843	3	M	Terminal	Day 176	Tissue Homogenate	2/2/2018	Spinal Cord	Caudal-Cath. Tip	T	Spinal Cord	0.500	72.5	1450
2549-008	Canine	844	3	M	Terminal	Day 176	Tissue Homogenate	2/2/2018	Spinal Cord	+18	C	Spinal Cord	0.500	95.4	1910
2549-008	Canine	844	3	M	Terminal	Day 176	Tissue Homogenate	2/2/2018	Spinal Cord	+16	C	Spinal Cord	0.500	84.7	1690
2549-008	Canine	844	3	M	Terminal	Day 176	Tissue Homogenate	2/2/2018	Spinal Cord	+14	C	Spinal Cord	0.500	79.1	1580
2549-008	Canine	844	3	M	Terminal	Day 176	Tissue Homogenate	2/2/2018	Spinal Cord	+12	C	Spinal Cord	0.500	82.7	1650
2549-008	Canine	844	3	M	Terminal	Day 176	Tissue Homogenate	2/2/2018	Spinal Cord	+10	C	Spinal Cord	0.500	68.8	1380
2549-008	Canine	844	3	M	Terminal	Day 176	Tissue Homogenate	2/2/2018	Spinal Cord	+8	C	Spinal Cord	0.500	76.7	1530
2549-008	Canine	844	3	M	Terminal	Day 176	Tissue Homogenate	2/2/2018	Spinal Cord	+6	C	Spinal Cord	0.500	73.6	1470
2549-008	Canine	844	3	M	Terminal	Day 176	Tissue Homogenate	2/2/2018	Spinal Cord	+4	C	Spinal Cord	0.500	72.6	1450
2549-008	Canine	844	3	M	Terminal	Day 176	Tissue Homogenate	2/2/2018	Spinal Cord	+2	C	Spinal Cord	0.500	74.9	1500
2549-008	Canine	844	3	M	Terminal	Day 176	Tissue Homogenate	2/2/2018	Spinal Cord	-2	T	Spinal Cord	0.500	73.6	1470
2549-008	Canine	844	3	M	Terminal	Day 176	Tissue Homogenate	2/2/2018	Spinal Cord	-4	T	Spinal Cord	0.500	67.6	1350
2549-008	Canine	844	3	M	Terminal	Day 176	Tissue Homogenate	2/2/2018	Spinal Cord	-6	T	Spinal Cord	0.500	60.6	1210
2549-008	Canine	844	3	M	Terminal	Day 176	Tissue Homogenate	2/2/2018	Spinal Cord	-8	T	Spinal Cord	0.500	65.3	1310
2549-008	Canine	844	3	M	Terminal	Day 176	Tissue Homogenate	2/2/2018	Spinal Cord	-10	T	Spinal Cord	0.500	67.9	1360
2549-008	Canine	844	3	M	Terminal	Day 176	Tissue Homogenate	2/2/2018	Spinal Cord	-12	T	Spinal Cord	0.500	66.1	1320
2549-008	Canine	844	3	M	Terminal	Day 176	Tissue Homogenate	2/2/2018	Spinal Cord	-14	T	Spinal Cord	0.500	66.3	1330
2549-008	Canine	844	3	M	Terminal	Day 176	Tissue Homogenate	2/2/2018	Spinal Cord	-16	T	Spinal Cord	0.500	68.7	1370
2549-008	Canine	844	3	M	Terminal	Day 176	Tissue Homogenate	2/2/2018	Spinal Cord	-18	T	Spinal Cord	0.500	59.2	1180
2549-008	Canine	844	3	M	Terminal	Day 176	Tissue Homogenate	2/2/2018	Spinal Cord	-20	T	Spinal Cord	0.500	66.1	1320
2549-008	Canine	844	3	M	Terminal	Day 176	Tissue Homogenate	2/2/2018	Spinal Cord	-22	T	Spinal Cord	0.500	79.7	1590
2549-008	Canine	844	3	M	Terminal	Day 176	Tissue Homogenate	2/2/2018	Spinal Cord	-24	T,L	Spinal Cord	0.500	81.6	1630
2549-008	Canine	844	3	M	Terminal	Day 176	Tissue Homogenate	2/2/2018	Spinal Cord	-26	L	Spinal Cord	0.500	67.8	1360
2549-008	Canine	844	3	M	Terminal	Day 176	Tissue Homogenate	2/2/2018	Spinal Cord	-28	L	Spinal Cord	0.500	71.4	1430
2549-008	Canine	844	3	M	Terminal	Day 176	Tissue Homogenate	2/2/2018	Spinal Cord	-30	L	Spinal Cord	0.500	78.5	1570
2549-008	Canine	844	3	M	Terminal	Day 176	Tissue Homogenate	2/2/2018	Spinal Cord	-32	L	Spinal Cord	0.500	74.5	1490
2549-008	Canine	844	3	M	Terminal	Day 176	Tissue Homogenate	2/2/2018	Spinal Cord	-34	L	Spinal Cord	0.500	70.0	1400
2549-008	Canine	844	3	M	Terminal	Day 176	Tissue Homogenate	2/2/2018	Spinal Cord	-36	L	Spinal Cord	0.500	76.2	1520
2549-008	Canine	844	3	M	Terminal	Day 176	Tissue Homogenate	2/2/2018	Spinal Cord	-38	S	Spinal Cord	0.500	68.7	1370
2549-008	Canine	844	3	M	Terminal	Day 176	Tissue Homogenate	2/2/2018	Spinal Cord	-40	S	Spinal Cord	0.500	68.2	1360
2549-008	Canine	844	3	M	Terminal	Day 176	Tissue Homogenate	2/2/2018	Spinal Cord	-42	S	Spinal Cord	0.500	66.6	1330
2549-008	Canine	844	3	M	Terminal	Day 176	Tissue Homogenate	2/2/2018	Spinal Cord	Cranial-Cath. Tip	T	Spinal Cord	0.500	61.5	1230
2549-008	Canine	844	3	M	Terminal	Day 176	Tissue Homogenate	2/2/2018	Spinal Cord	Caudal-Cath. Tip	T	Spinal Cord	0.500	59.9	1200
IT Group 0.1 mg/hr
2549-008	Canine	821	4	M	Terminal	Day 173	Tissue Homogenate	1/29/2018	Spinal Cord	+18	C	Spinal Cord	0.500	64.4	1290
2549-008	Canine	821	4	M	Terminal	Day 173	Tissue Homogenate	1/29/2018	Spinal Cord	+16	C	Spinal Cord	0.500	65.0	1300
2549-008	Canine	821	4	M	Terminal	Day 173	Tissue Homogenate	1/29/2018	Spinal Cord	+14	C	Spinal Cord	0.500	64.6	1290
2549-008	Canine	821	4	M	Terminal	Day 173	Tissue Homogenate	1/29/2018	Spinal Cord	+12	C	Spinal Cord	0.500	62.6	1250
2549-008	Canine	821	4	M	Terminal	Day 173	Tissue Homogenate	1/29/2018	Spinal Cord	+10	C	Spinal Cord	0.500	63.3	1270
2549-008	Canine	821	4	M	Terminal	Day 173	Tissue Homogenate	1/29/2018	Spinal Cord	+8	C	Spinal Cord	0.500	68.0	1360
2549-008	Canine	821	4	M	Terminal	Day 173	Tissue Homogenate	1/29/2018	Spinal Cord	+6	C	Spinal Cord	0.500	58.0	1160
2549-008	Canine	821	4	M	Terminal	Day 173	Tissue Homogenate	1/29/2018	Spinal Cord	+4	C	Spinal Cord	0.500	65.6	1310
2549-008	Canine	821	4	M	Terminal	Day 173	Tissue Homogenate	1/29/2018	Spinal Cord	+2	C	Spinal Cord	0.500	64.0	1280
2549-008	Canine	821	4	M	Terminal	Day 173	Tissue Homogenate	1/29/2018	Spinal Cord	-2	T	Spinal Cord	0.500	102	2040
2549-008	Canine	821	4	M	Terminal	Day 173	Tissue Homogenate	1/29/2018	Spinal Cord	-4	T	Spinal Cord	0.500	76.8	1540
2549-008	Canine	821	4	M	Terminal	Day 173	Tissue Homogenate	1/29/2018	Spinal Cord	-6	T	Spinal Cord	0.500	72.0	1440
2549-008	Canine	821	4	M	Terminal	Day 173	Tissue Homogenate	1/29/2018	Spinal Cord	-8	T	Spinal Cord	0.500	73.4	1470
2549-008	Canine	821	4	M	Terminal	Day 173	Tissue Homogenate	1/29/2018	Spinal Cord	-10	T	Spinal Cord	0.500	74.6	1490
2549-008	Canine	821	4	M	Terminal	Day 173	Tissue Homogenate	1/29/2018	Spinal Cord	-12	T	Spinal Cord	0.500	89.6	1790
2549-008	Canine	821	4	M	Terminal	Day 173	Tissue Homogenate	1/29/2018	Spinal Cord	-14	T	Spinal Cord	0.500	72.7	1450
2549-008	Canine	821	4	M	Terminal	Day 173	Tissue Homogenate	1/29/2018	Spinal Cord	-16	T	Spinal Cord	0.500	79.1	1580
2549-008	Canine	821	4	M	Terminal	Day 173	Tissue Homogenate	1/29/2018	Spinal Cord	-18	T	Spinal Cord	0.500	79.2	1580
2549-008	Canine	821	4	M	Terminal	Day 173	Tissue Homogenate	1/29/2018	Spinal Cord	-20	T	Spinal Cord	0.500	102	2040
2549-008	Canine	821	4	M	Terminal	Day 173	Tissue Homogenate	1/29/2018	Spinal Cord	Cranial-Cath. Tip	T	Spinal Cord	0.500	155	3100
2549-008	Canine	821	4	M	Terminal	Day 173	Tissue Homogenate	1/29/2018	Spinal Cord	Caudal-Cath. Tip	T	Spinal Cord	0.500	315	6300
2549-008	Canine	822	4	M	Terminal	Day 173	Tissue Homogenate	1/29/2018	Spinal Cord	+20	C	Spinal Cord	0.500	37.6	752
2549-008	Canine	822	4	M	Terminal	Day 173	Tissue Homogenate	1/29/2018	Spinal Cord	+18	C	Spinal Cord	0.500	38.5	770
2549-008	Canine	822	4	M	Terminal	Day 173	Tissue Homogenate	1/29/2018	Spinal Cord	+16	C	Spinal Cord	0.500	43.3	866
2549-008	Canine	822	4	M	Terminal	Day 173	Tissue Homogenate	1/29/2018	Spinal Cord	+14	C	Spinal Cord	0.500	45.8	916
2549-008	Canine	822	4	M	Terminal	Day 173	Tissue Homogenate	1/29/2018	Spinal Cord	+12	C	Spinal Cord	0.500	40.0	800
2549-008	Canine	822	4	M	Terminal	Day 173	Tissue Homogenate	1/29/2018	Spinal Cord	+10	C	Spinal Cord	0.500	43.4	868
2549-008	Canine	822	4	M	Terminal	Day 173	Tissue Homogenate	1/29/2018	Spinal Cord	+8	C	Spinal Cord	0.500	66.1	1320
2549-008	Canine	822	4	M	Terminal	Day 173	Tissue Homogenate	1/29/2018	Spinal Cord	+6	T,C	Spinal Cord	0.500	74.9	1500
2549-008	Canine	822	4	M	Terminal	Day 173	Tissue Homogenate	1/29/2018	Spinal Cord	+4	T	Spinal Cord	0.500	82.9	1660
2549-008	Canine	822	4	M	Terminal	Day 173	Tissue Homogenate	1/29/2018	Spinal Cord	+2	T	Spinal Cord	0.500	151	3020
2549-008	Canine	822	4	M	Terminal	Day 173	Tissue Homogenate	1/29/2018	Spinal Cord	-2	T	Spinal Cord	0.500	81.6	1630
2549-008	Canine	822	4	M	Terminal	Day 173	Tissue Homogenate	1/29/2018	Spinal Cord	-4	T	Spinal Cord	0.500	102	2040
2549-008	Canine	822	4	M	Terminal	Day 173	Tissue Homogenate	1/29/2018	Spinal Cord	-6	T	Spinal Cord	0.500	78.4	1570
2549-008	Canine	822	4	M	Terminal	Day 173	Tissue Homogenate	1/29/2018	Spinal Cord	-8	T	Spinal Cord	0.500	93.8	1880
2549-008	Canine	822	4	M	Terminal	Day 173	Tissue Homogenate	1/29/2018	Spinal Cord	-10	T	Spinal Cord	0.500	74.1	1480
2549-008	Canine	822	4	M	Terminal	Day 173	Tissue Homogenate	1/29/2018	Spinal Cord	-12	T	Spinal Cord	0.500	76.1	1520
2549-008	Canine	822	4	M	Terminal	Day 173	Tissue Homogenate	1/29/2018	Spinal Cord	-14	T	Spinal Cord	0.500	91.4	1830
2549-008	Canine	822	4	M	Terminal	Day 173	Tissue Homogenate	1/29/2018	Spinal Cord	-16	T	Spinal Cord	0.500	65.4	1310
2549-008	Canine	822	4	M	Terminal	Day 173	Tissue Homogenate	1/29/2018	Spinal Cord	-18	T	Spinal Cord	0.500	70.2	1400
2549-008	Canine	822	4	M	Terminal	Day 173	Tissue Homogenate	1/29/2018	Spinal Cord	-20	L	Spinal Cord	0.500	58.2	1160
2549-008	Canine	822	4	M	Terminal	Day 173	Tissue Homogenate	1/29/2018	Spinal Cord	Cranial-Cath. Tip	T	Spinal Cord	0.500	106	2120
2549-008	Canine	822	4	M	Terminal	Day 173	Tissue Homogenate	1/29/2018	Spinal Cord	Caudal-Cath. Tip	T	Spinal Cord	0.500	132	2640
2549-008	Canine	823	4	M		Early Term.	Tissue Homogenate	11/29/2017	Spinal Cord	+20	C	Spinal Cord	0.500	47.4	948
2549-008	Canine	823	4	M		Early Term.	Tissue Homogenate	11/29/2017	Spinal Cord	+18	C	Spinal Cord	0.500	44.9	898
2549-008	Canine	823	4	M		Early Term.	Tissue Homogenate	11/29/2017	Spinal Cord	+16	C	Spinal Cord	0.500	44.2	884
2549-008	Canine	823	4	M		Early Term.	Tissue Homogenate	11/29/2017	Spinal Cord	+14	C	Spinal Cord	0.500	43.3	866
2549-008	Canine	823	4	M		Early Term.	Tissue Homogenate	11/29/2017	Spinal Cord	+12	C	Spinal Cord	0.500	49.1	982
2549-008	Canine	823	4	M		Early Term.	Tissue Homogenate	11/29/2017	Spinal Cord	+10	C	Spinal Cord	0.500	49.3	986
2549-008	Canine	823	4	M		Early Term.	Tissue Homogenate	11/29/2017	Spinal Cord	+8	C	Spinal Cord	0.500	54.0	1080
2549-008	Canine	823	4	M		Early Term.	Tissue Homogenate	11/29/2017	Spinal Cord	+6	C	Spinal Cord	0.500	55.9	1120
2549-008	Canine	823	4	M		Early Term.	Tissue Homogenate	11/29/2017	Spinal Cord	+4	C	Spinal Cord	0.500	67.9	1360
2549-008	Canine	823	4	M		Early Term.	Tissue Homogenate	11/29/2017	Spinal Cord	+2	T	Spinal Cord	0.500	71.1	1420
2549-008	Canine	823	4	M		Early Term.	Tissue Homogenate	11/29/2017	Spinal Cord	-2	T	Spinal Cord	0.500	72.1	1440
2549-008	Canine	823	4	M		Early Term.	Tissue Homogenate	11/29/2017	Spinal Cord	-4	T	Spinal Cord	0.500	70.3	1410
2549-008	Canine	823	4	M		Early Term.	Tissue Homogenate	11/29/2017	Spinal Cord	-6	T	Spinal Cord	0.500	63.9	1280
2549-008	Canine	823	4	M		Early Term.	Tissue Homogenate	11/29/2017	Spinal Cord	-8	T	Spinal Cord	0.500	60.3	1210
2549-008	Canine	823	4	M		Early Term.	Tissue Homogenate	11/29/2017	Spinal Cord	-10	T	Spinal Cord	0.500	60.9	1220
2549-008	Canine	823	4	M		Early Term.	Tissue Homogenate	11/29/2017	Spinal Cord	-12	T	Spinal Cord	0.500	76.7	1530
2549-008	Canine	823	4	M		Early Term.	Tissue Homogenate	11/29/2017	Spinal Cord	-14	T	Spinal Cord	0.500	69.0	1380
2549-008	Canine	823	4	M		Early Term.	Tissue Homogenate	11/29/2017	Spinal Cord	-16	T	Spinal Cord	0.500	78.9	1580
2549-008	Canine	823	4	M		Early Term.	Tissue Homogenate	11/29/2017	Spinal Cord	-18	T	Spinal Cord	0.500	74.9	1500
2549-008	Canine	823	4	M		Early Term.	Tissue Homogenate	11/29/2017	Spinal Cord	-20	T,L	Spinal Cord	0.500	74.4	1490
2549-008	Canine	823	4	M		Early Term.	Tissue Homogenate	11/29/2017	Spinal Cord	Cranial-Cath. Tip		Spinal Cord	0.500	148	2960
2549-008	Canine	823	4	M		Early Term.	Tissue Homogenate	11/29/2017	Spinal Cord	Caudal-Cath. Tip		Spinal Cord	0.500	82.5	1650
2549-008	Canine	824	4	M	Terminal	Day 174	Tissue Homogenate	1/30/2018	Spinal Cord	+20	C	Spinal Cord	0.500	11.2	224
2549-008	Canine	824	4	M	Terminal	Day 174	Tissue Homogenate	1/30/2018	Spinal Cord	+18	C	Spinal Cord	0.500	10.6	212
2549-008	Canine	824	4	M	Terminal	Day 174	Tissue Homogenate	1/30/2018	Spinal Cord	+16	C	Spinal Cord	0.500	11.6	232
2549-008	Canine	824	4	M	Terminal	Day 174	Tissue Homogenate	1/30/2018	Spinal Cord	+14	C	Spinal Cord	0.500	8.77	175
2549-008	Canine	824	4	M	Terminal	Day 174	Tissue Homogenate	1/30/2018	Spinal Cord	+12	C	Spinal Cord	0.500	22.9	458
2549-008	Canine	824	4	M	Terminal	Day 174	Tissue Homogenate	1/30/2018	Spinal Cord	+10	C	Spinal Cord	0.500	18.0	360
2549-008	Canine	824	4	M	Terminal	Day 174	Tissue Homogenate	1/30/2018	Spinal Cord	+8	C	Spinal Cord	0.500	24.0	480
2549-008	Canine	824	4	M	Terminal	Day 174	Tissue Homogenate	1/30/2018	Spinal Cord	+6	T	Spinal Cord	0.500	16.5	330
2549-008	Canine	824	4	M	Terminal	Day 174	Tissue Homogenate	1/30/2018	Spinal Cord	+4	T	Spinal Cord	0.500	15.5	310
2549-008	Canine	824	4	M	Terminal	Day 174	Tissue Homogenate	1/30/2018	Spinal Cord	+2	T	Spinal Cord	0.500	52.3	1050
2549-008	Canine	824	4	M	Terminal	Day 174	Tissue Homogenate	1/30/2018	Spinal Cord	-2	T	Spinal Cord	0.500	40.3	806
2549-008	Canine	824	4	M	Terminal	Day 174	Tissue Homogenate	1/30/2018	Spinal Cord	-4	T	Spinal Cord	0.500	27.8	556
2549-008	Canine	824	4	M	Terminal	Day 174	Tissue Homogenate	1/30/2018	Spinal Cord	-6	T	Spinal Cord	0.500	70.2	1400
2549-008	Canine	824	4	M	Terminal	Day 174	Tissue Homogenate	1/30/2018	Spinal Cord	-8	T	Spinal Cord	0.500	82.6	1650
2549-008	Canine	824	4	M	Terminal	Day 174	Tissue Homogenate	1/30/2018	Spinal Cord	-10	T	Spinal Cord	0.500	52.8	1060
2549-008	Canine	824	4	M	Terminal	Day 174	Tissue Homogenate	1/30/2018	Spinal Cord	-12	T	Spinal Cord	0.500	134	2680
2549-008	Canine	824	4	M	Terminal	Day 174	Tissue Homogenate	1/30/2018	Spinal Cord	-14	T	Spinal Cord	0.500	81.5	1630
2549-008	Canine	824	4	M	Terminal	Day 174	Tissue Homogenate	1/30/2018	Spinal Cord	-16	T	Spinal Cord	0.500	89.5	1790
2549-008	Canine	824	4	M	Terminal	Day 174	Tissue Homogenate	1/30/2018	Spinal Cord	-18	T	Spinal Cord	0.500	106	2120
2549-008	Canine	824	4	M	Terminal	Day 174	Tissue Homogenate	1/30/2018	Spinal Cord	-20	L	Spinal Cord	0.500	18.2	364
2549-008	Canine	824	4	M	Terminal	Day 174	Tissue Homogenate	1/30/2018	Spinal Cord	Cranial-Cath. Tip	T	Spinal Cord	0.500	43.3	866
2549-008	Canine	824	4	M	Terminal	Day 174	Tissue Homogenate	1/30/2018	Spinal Cord	Caudal-Cath. Tip	T	Spinal Cord	0.500	53.6	1070
2549-008	Canine	825	4	M	Terminal	Day 174	Tissue Homogenate	1/30/2018	Spinal Cord	+20	C	Spinal Cord	0.500	132	2640
2549-008	Canine	825	4	M	Terminal	Day 174	Tissue Homogenate	1/30/2018	Spinal Cord	+18	C	Spinal Cord	0.500	130	2600
2549-008	Canine	825	4	M	Terminal	Day 174	Tissue Homogenate	1/30/2018	Spinal Cord	+16	C	Spinal Cord	0.500	132	2640
2549-008	Canine	825	4	M	Terminal	Day 174	Tissue Homogenate	1/30/2018	Spinal Cord	+14	C	Spinal Cord	0.500	117	2340
2549-008	Canine	825	4	M	Terminal	Day 174	Tissue Homogenate	1/30/2018	Spinal Cord	+12	C	Spinal Cord	0.500	133	2660
2549-008	Canine	825	4	M	Terminal	Day 174	Tissue Homogenate	1/30/2018	Spinal Cord	+10	C	Spinal Cord	0.500	123	2460
2549-008	Canine	825	4	M	Terminal	Day 174	Tissue Homogenate	1/30/2018	Spinal Cord	+8	C	Spinal Cord	0.500	122	2440
2549-008	Canine	825	4	M	Terminal	Day 174	Tissue Homogenate	1/30/2018	Spinal Cord	+6	C	Spinal Cord	0.500	120	2400
2549-008	Canine	825	4	M	Terminal	Day 174	Tissue Homogenate	1/30/2018	Spinal Cord	+4	C	Spinal Cord	0.500	136	2720
2549-008	Canine	825	4	M	Terminal	Day 174	Tissue Homogenate	1/30/2018	Spinal Cord	+2	T	Spinal Cord	0.500	119	2380
2549-008	Canine	825	4	M	Terminal	Day 174	Tissue Homogenate	1/30/2018	Spinal Cord	-2	T	Spinal Cord	0.500	152	3040
2549-008	Canine	825	4	M	Terminal	Day 174	Tissue Homogenate	1/30/2018	Spinal Cord	-4	T	Spinal Cord	0.500	131	2620
2549-008	Canine	825	4	M	Terminal	Day 174	Tissue Homogenate	1/30/2018	Spinal Cord	-6	T	Spinal Cord	0.500	163	3260
2549-008	Canine	825	4	M	Terminal	Day 174	Tissue Homogenate	1/30/2018	Spinal Cord	-8	T	Spinal Cord	0.500	159	3180
2549-008	Canine	825	4	M	Terminal	Day 174	Tissue Homogenate	1/30/2018	Spinal Cord	-10	T	Spinal Cord	0.500	162	3240
2549-008	Canine	825	4	M	Terminal	Day 174	Tissue Homogenate	1/30/2018	Spinal Cord	-12	T	Spinal Cord	0.500	147	2940
2549-008	Canine	825	4	M	Terminal	Day 174	Tissue Homogenate	1/30/2018	Spinal Cord	-14	T	Spinal Cord	0.500	146	2920
2549-008	Canine	825	4	M	Terminal	Day 174	Tissue Homogenate	1/30/2018	Spinal Cord	-16	T	Spinal Cord	0.500	153	3060
2549-008	Canine	825	4	M	Terminal	Day 174	Tissue Homogenate	1/30/2018	Spinal Cord	-18	T	Spinal Cord	0.500	167	3340
2549-008	Canine	825	4	M	Terminal	Day 174	Tissue Homogenate	1/30/2018	Spinal Cord	-20	T,L	Spinal Cord	0.500	153	3060
2549-008	Canine	825	4	M	Terminal	Day 174	Tissue Homogenate	1/30/2018	Spinal Cord	Cranial-Cath. Tip	T	Spinal Cord	0.500	149	2980
2549-008	Canine	825	4	M	Terminal	Day 174	Tissue Homogenate	1/30/2018	Spinal Cord	Caudal-Cath. Tip	T	Spinal Cord	0.500	150	3000
2549-008	Canine	826	4	M	Terminal	Day 174	Tissue Homogenate	1/30/2018	Spinal Cord	+20	C	Spinal Cord	0.500	178	3560
2549-008	Canine	826	4	M	Terminal	Day 174	Tissue Homogenate	1/30/2018	Spinal Cord	+18	C	Spinal Cord	0.500	172	3440
2549-008	Canine	826	4	M	Terminal	Day 174	Tissue Homogenate	1/30/2018	Spinal Cord	+16	C	Spinal Cord	0.500	206	4120
2549-008	Canine	826	4	M	Terminal	Day 174	Tissue Homogenate	1/30/2018	Spinal Cord	+14	C	Spinal Cord	0.500	198	3960
2549-008	Canine	826	4	M	Terminal	Day 174	Tissue Homogenate	1/30/2018	Spinal Cord	+12	C	Spinal Cord	0.500	173	3460
2549-008	Canine	826	4	M	Terminal	Day 174	Tissue Homogenate	1/30/2018	Spinal Cord	+10	C	Spinal Cord	0.500	153	3060
2549-008	Canine	826	4	M	Terminal	Day 174	Tissue Homogenate	1/30/2018	Spinal Cord	+8	T	Spinal Cord	0.500	157	3140
2549-008	Canine	826	4	M	Terminal	Day 174	Tissue Homogenate	1/30/2018	Spinal Cord	+6	T	Spinal Cord	0.500	163	3260
2549-008	Canine	826	4	M	Terminal	Day 174	Tissue Homogenate	1/30/2018	Spinal Cord	+4	T	Spinal Cord	0.500	166	3320
2549-008	Canine	826	4	M	Terminal	Day 174	Tissue Homogenate	1/30/2018	Spinal Cord	+2	T	Spinal Cord	0.500	180	3600
2549-008	Canine	826	4	M	Terminal	Day 174	Tissue Homogenate	1/30/2018	Spinal Cord	-2	T	Spinal Cord	0.500	142	2840
2549-008	Canine	826	4	M	Terminal	Day 174	Tissue Homogenate	1/30/2018	Spinal Cord	-4	T	Spinal Cord	0.500	163	3260
2549-008	Canine	826	4	M	Terminal	Day 174	Tissue Homogenate	1/30/2018	Spinal Cord	-6	T	Spinal Cord	0.500	170	3400
2549-008	Canine	826	4	M	Terminal	Day 174	Tissue Homogenate	1/30/2018	Spinal Cord	-8	T	Spinal Cord	0.500	199	3980
2549-008	Canine	826	4	M	Terminal	Day 174	Tissue Homogenate	1/30/2018	Spinal Cord	-10	T	Spinal Cord	0.500	187	3740
2549-008	Canine	826	4	M	Terminal	Day 174	Tissue Homogenate	1/30/2018	Spinal Cord	-12	T	Spinal Cord	0.500	180	3600
2549-008	Canine	826	4	M	Terminal	Day 174	Tissue Homogenate	1/30/2018	Spinal Cord	-14	T	Spinal Cord	0.500	173	3460
2549-008	Canine	826	4	M	Terminal	Day 174	Tissue Homogenate	1/30/2018	Spinal Cord	-16	T,L	Spinal Cord	0.500	184	3680
2549-008	Canine	826	4	M	Terminal	Day 174	Tissue Homogenate	1/30/2018	Spinal Cord	-18	L	Spinal Cord	0.500	173	3460
2549-008	Canine	826	4	M	Terminal	Day 174	Tissue Homogenate	1/30/2018	Spinal Cord	-20	L	Spinal Cord	0.500	235	4700
2549-008	Canine	826	4	M	Terminal	Day 174	Tissue Homogenate	1/30/2018	Spinal Cord	Cranial-Cath. Tip	T	Spinal Cord	0.500	177	3540
2549-008	Canine	826	4	M	Terminal	Day 174	Tissue Homogenate	1/30/2018	Spinal Cord	Caudal-Cath. Tip	T	Spinal Cord	0.500	173	3460
2549-008	Canine	827	4	M	Terminal	Day 174	Tissue Homogenate	1/30/2018	Spinal Cord	+18	C	Spinal Cord	0.500	133	2660
2549-008	Canine	827	4	M	Terminal	Day 174	Tissue Homogenate	1/30/2018	Spinal Cord	+16	C	Spinal Cord	0.500	133	2660
2549-008	Canine	827	4	M	Terminal	Day 174	Tissue Homogenate	1/30/2018	Spinal Cord	+14	C	Spinal Cord	0.500	144	2880
2549-008	Canine	827	4	M	Terminal	Day 174	Tissue Homogenate	1/30/2018	Spinal Cord	+12	C	Spinal Cord	0.500	118	2360
2549-008	Canine	827	4	M	Terminal	Day 174	Tissue Homogenate	1/30/2018	Spinal Cord	+10	C	Spinal Cord	0.500	118	2360
2549-008	Canine	827	4	M	Terminal	Day 174	Tissue Homogenate	1/30/2018	Spinal Cord	+8	C	Spinal Cord	0.500	121	2420
2549-008	Canine	827	4	M	Terminal	Day 174	Tissue Homogenate	1/30/2018	Spinal Cord	+6	C	Spinal Cord	0.500	130	2600
2549-008	Canine	827	4	M	Terminal	Day 174	Tissue Homogenate	1/30/2018	Spinal Cord	+4	C	Spinal Cord	0.500	112	2240
2549-008	Canine	827	4	M	Terminal	Day 174	Tissue Homogenate	1/30/2018	Spinal Cord	+2	C	Spinal Cord	0.500	126	2520
2549-008	Canine	827	4	M	Terminal	Day 174	Tissue Homogenate	1/30/2018	Spinal Cord	-2	T	Spinal Cord	0.500	152	3040
2549-008	Canine	827	4	M	Terminal	Day 174	Tissue Homogenate	1/30/2018	Spinal Cord	-4	T	Spinal Cord	0.500	124	2480
2549-008	Canine	827	4	M	Terminal	Day 174	Tissue Homogenate	1/30/2018	Spinal Cord	-6	T	Spinal Cord	0.500	133	2660
2549-008	Canine	827	4	M	Terminal	Day 174	Tissue Homogenate	1/30/2018	Spinal Cord	-8	T	Spinal Cord	0.500	117	2340
2549-008	Canine	827	4	M	Terminal	Day 174	Tissue Homogenate	1/30/2018	Spinal Cord	-10	T	Spinal Cord	0.500	118	2360
2549-008	Canine	827	4	M	Terminal	Day 174	Tissue Homogenate	1/30/2018	Spinal Cord	-12	T	Spinal Cord	0.500	142	2840
2549-008	Canine	827	4	M	Terminal	Day 174	Tissue Homogenate	1/30/2018	Spinal Cord	-14	T	Spinal Cord	0.500	110	2200
2549-008	Canine	827	4	M	Terminal	Day 174	Tissue Homogenate	1/30/2018	Spinal Cord	-16	T	Spinal Cord	0.500	121	2420
2549-008	Canine	827	4	M	Terminal	Day 174	Tissue Homogenate	1/30/2018	Spinal Cord	-18	T	Spinal Cord	0.500	130	2600
2549-008	Canine	827	4	M	Terminal	Day 174	Tissue Homogenate	1/30/2018	Spinal Cord	-20	T	Spinal Cord	0.500	134	2680
2549-008	Canine	827	4	M	Terminal	Day 174	Tissue Homogenate	1/30/2018	Spinal Cord	Cranial-Cath. Tip	T	Spinal Cord	0.500	146	2920
2549-008	Canine	827	4	M	Terminal	Day 174	Tissue Homogenate	1/30/2018	Spinal Cord	Caudal-Cath. Tip	T	Spinal Cord	0.500	128	2560
IT Group 0.2 mg/hr
2549-008	Canine	828	5	M	Terminal	Day 174	Tissue Homogenate	1/31/2018	Spinal Cord	+20	C	Spinal Cord	0.500	20.9	418
2549-008	Canine	828	5	M	Terminal	Day 174	Tissue Homogenate	1/31/2018	Spinal Cord	+18	C	Spinal Cord	0.500	23.2	464
2549-008	Canine	828	5	M	Terminal	Day 174	Tissue Homogenate	1/31/2018	Spinal Cord	+16	C	Spinal Cord	0.500	25.3	506
2549-008	Canine	828	5	M	Terminal	Day 174	Tissue Homogenate	1/31/2018	Spinal Cord	+14	C	Spinal Cord	0.500	23.5	470
2549-008	Canine	828	5	M	Terminal	Day 174	Tissue Homogenate	1/31/2018	Spinal Cord	+12	C	Spinal Cord	0.500	25.7	514
2549-008	Canine	828	5	M	Terminal	Day 174	Tissue Homogenate	1/31/2018	Spinal Cord	+10	C	Spinal Cord	0.500	24.6	492
2549-008	Canine	828	5	M	Terminal	Day 174	Tissue Homogenate	1/31/2018	Spinal Cord	+8	C	Spinal Cord	0.500	30.3	606
2549-008	Canine	828	5	M	Terminal	Day 174	Tissue Homogenate	1/31/2018	Spinal Cord	+6	T	Spinal Cord	0.500	22.8	456
2549-008	Canine	828	5	M	Terminal	Day 174	Tissue Homogenate	1/31/2018	Spinal Cord	+4	T	Spinal Cord	0.500	28.3	566
2549-008	Canine	828	5	M	Terminal	Day 174	Tissue Homogenate	1/31/2018	Spinal Cord	+2	T	Spinal Cord	0.500	28.0	560
2549-008	Canine	828	5	M	Terminal	Day 174	Tissue Homogenate	1/31/2018	Spinal Cord	-2	T	Spinal Cord	0.500	60.3	1210
2549-008	Canine	828	5	M	Terminal	Day 174	Tissue Homogenate	1/31/2018	Spinal Cord	-4	T	Spinal Cord	0.500	34.9	698
2549-008	Canine	828	5	M	Terminal	Day 174	Tissue Homogenate	1/31/2018	Spinal Cord	-6	T	Spinal Cord	0.500	57.0	1140
2549-008	Canine	828	5	M	Terminal	Day 174	Tissue Homogenate	1/31/2018	Spinal Cord	-8	T	Spinal Cord	0.500	54.8	1100
2549-008	Canine	828	5	M	Terminal	Day 174	Tissue Homogenate	1/31/2018	Spinal Cord	-10	T	Spinal Cord	0.500	43.7	874
2549-008	Canine	828	5	M	Terminal	Day 174	Tissue Homogenate	1/31/2018	Spinal Cord	-12	T	Spinal Cord	0.500	42.4	848
2549-008	Canine	828	5	M	Terminal	Day 174	Tissue Homogenate	1/31/2018	Spinal Cord	-14	T	Spinal Cord	0.500	45.2	904
2549-008	Canine	828	5	M	Terminal	Day 174	Tissue Homogenate	1/31/2018	Spinal Cord	-16	T	Spinal Cord	0.500	56.8	1140
2549-008	Canine	828	5	M	Terminal	Day 174	Tissue Homogenate	1/31/2018	Spinal Cord	-18	T	Spinal Cord	0.500	63.4	1270
2549-008	Canine	828	5	M	Terminal	Day 174	Tissue Homogenate	1/31/2018	Spinal Cord	-20	T	Spinal Cord	0.500	51.5	1030
2549-008	Canine	828	5	M	Terminal	Day 174	Tissue Homogenate	1/31/2018	Spinal Cord	Cranial-Cath. Tip	T	Spinal Cord	0.500	30.0	600
2549-008	Canine	828	5	M	Terminal	Day 174	Tissue Homogenate	1/31/2018	Spinal Cord	Caudal-Cath. Tip	T	Spinal Cord	0.500	28.5	570
2549-008	Canine	829	5	M	Terminal	Day 174	Tissue Homogenate	1/31/2018	Spinal Cord	+20	C	Spinal Cord	0.500	69.4	1390
2549-008	Canine	829	5	M	Terminal	Day 174	Tissue Homogenate	1/31/2018	Spinal Cord	+18	C	Spinal Cord	0.500	70.1	1400
2549-008	Canine	829	5	M	Terminal	Day 174	Tissue Homogenate	1/31/2018	Spinal Cord	+16	C	Spinal Cord	0.500	63.4	1270
2549-008	Canine	829	5	M	Terminal	Day 174	Tissue Homogenate	1/31/2018	Spinal Cord	+14	C	Spinal Cord	0.500	68.5	1370
2549-008	Canine	829	5	M	Terminal	Day 174	Tissue Homogenate	1/31/2018	Spinal Cord	+12	C	Spinal Cord	0.500	67.5	1350
2549-008	Canine	829	5	M	Terminal	Day 174	Tissue Homogenate	1/31/2018	Spinal Cord	+10	C	Spinal Cord	0.500	69.3	1390
2549-008	Canine	829	5	M	Terminal	Day 174	Tissue Homogenate	1/31/2018	Spinal Cord	+8	C	Spinal Cord	0.500	65.4	1310
2549-008	Canine	829	5	M	Terminal	Day 174	Tissue Homogenate	1/31/2018	Spinal Cord	+6	T	Spinal Cord	0.500	60.1	1200
2549-008	Canine	829	5	M	Terminal	Day 174	Tissue Homogenate	1/31/2018	Spinal Cord	+4	T	Spinal Cord	0.500	54.2	1080
2549-008	Canine	829	5	M	Terminal	Day 174	Tissue Homogenate	1/31/2018	Spinal Cord	+2	T	Spinal Cord	0.500	69.7	1390
2549-008	Canine	829	5	M	Terminal	Day 174	Tissue Homogenate	1/31/2018	Spinal Cord	-2	T	Spinal Cord	0.500	324	6480
2549-008	Canine	829	5	M	Terminal	Day 174	Tissue Homogenate	1/31/2018	Spinal Cord	-4	T	Spinal Cord	0.500	164	3280
2549-008	Canine	829	5	M	Terminal	Day 174	Tissue Homogenate	1/31/2018	Spinal Cord	-6	T	Spinal Cord	0.500	84.1	1680
2549-008	Canine	829	5	M	Terminal	Day 174	Tissue Homogenate	1/31/2018	Spinal Cord	-8	T	Spinal Cord	0.500	82.3	1650
2549-008	Canine	829	5	M	Terminal	Day 174	Tissue Homogenate	1/31/2018	Spinal Cord	-10	T	Spinal Cord	0.500	102	2040
2549-008	Canine	829	5	M	Terminal	Day 174	Tissue Homogenate	1/31/2018	Spinal Cord	-12	T	Spinal Cord	0.500	125	2500
2549-008	Canine	829	5	M	Terminal	Day 174	Tissue Homogenate	1/31/2018	Spinal Cord	-14	T	Spinal Cord	0.500	100	2000
2549-008	Canine	829	5	M	Terminal	Day 174	Tissue Homogenate	1/31/2018	Spinal Cord	-16	L	Spinal Cord	0.500	94.6	1890
2549-008	Canine	829	5	M	Terminal	Day 174	Tissue Homogenate	1/31/2018	Spinal Cord	-18	L	Spinal Cord	0.500	137	2740
2549-008	Canine	829	5	M	Terminal	Day 174	Tissue Homogenate	1/31/2018	Spinal Cord	-20	L	Spinal Cord	0.500	142	2840
2549-008	Canine	829	5	M	Terminal	Day 174	Tissue Homogenate	1/31/2018	Spinal Cord	Cranial-Cath. Tip	T	Spinal Cord	0.500	201	4020
2549-008	Canine	829	5	M	Terminal	Day 174	Tissue Homogenate	1/31/2018	Spinal Cord	Caudal-Cath. Tip	T	Spinal Cord	0.500	130	2600
2549-008	Canine	830	5	M	Terminal	Day 174	Tissue Homogenate	1/31/2018	Spinal Cord	+20	C	Spinal Cord	0.500	74.0	1480
2549-008	Canine	830	5	M	Terminal	Day 174	Tissue Homogenate	1/31/2018	Spinal Cord	+18	C	Spinal Cord	0.500	65.5	1310
2549-008	Canine	830	5	M	Terminal	Day 174	Tissue Homogenate	1/31/2018	Spinal Cord	+16	C	Spinal Cord	0.500	75.6	1510
2549-008	Canine	830	5	M	Terminal	Day 174	Tissue Homogenate	1/31/2018	Spinal Cord	+14	C	Spinal Cord	0.500	77.8	1560
2549-008	Canine	830	5	M	Terminal	Day 174	Tissue Homogenate	1/31/2018	Spinal Cord	+12	C	Spinal Cord	0.500	63.3	1270
2549-008	Canine	830	5	M	Terminal	Day 174	Tissue Homogenate	1/31/2018	Spinal Cord	+10	C	Spinal Cord	0.500	70.5	1410
2549-008	Canine	830	5	M	Terminal	Day 174	Tissue Homogenate	1/31/2018	Spinal Cord	+8	C	Spinal Cord	0.500	78.5	1570
2549-008	Canine	830	5	M	Terminal	Day 174	Tissue Homogenate	1/31/2018	Spinal Cord	+6	C	Spinal Cord	0.500	96.0	1920
2549-008	Canine	830	5	M	Terminal	Day 174	Tissue Homogenate	1/31/2018	Spinal Cord	+4	T	Spinal Cord	0.500	95.1	1900
2549-008	Canine	830	5	M	Terminal	Day 174	Tissue Homogenate	1/31/2018	Spinal Cord	+2	T	Spinal Cord	0.500	76.8	1540
2549-008	Canine	830	5	M	Terminal	Day 174	Tissue Homogenate	1/31/2018	Spinal Cord	-2	T	Spinal Cord	0.500	261	5220
2549-008	Canine	830	5	M	Terminal	Day 174	Tissue Homogenate	1/31/2018	Spinal Cord	-4	T	Spinal Cord	0.500	116	2320
2549-008	Canine	830	5	M	Terminal	Day 174	Tissue Homogenate	1/31/2018	Spinal Cord	-6	T	Spinal Cord	0.500	91.2	1820
2549-008	Canine	830	5	M	Terminal	Day 174	Tissue Homogenate	1/31/2018	Spinal Cord	-8	T	Spinal Cord	0.500	151	3020
2549-008	Canine	830	5	M	Terminal	Day 174	Tissue Homogenate	1/31/2018	Spinal Cord	-10	T	Spinal Cord	0.500	149	2980
2549-008	Canine	830	5	M	Terminal	Day 174	Tissue Homogenate	1/31/2018	Spinal Cord	-12	T	Spinal Cord	0.500	176	3520
2549-008	Canine	830	5	M	Terminal	Day 174	Tissue Homogenate	1/31/2018	Spinal Cord	-14	T	Spinal Cord	0.500	90.2	1800
2549-008	Canine	830	5	M	Terminal	Day 174	Tissue Homogenate	1/31/2018	Spinal Cord	-16	T	Spinal Cord	0.500	86.6	1730
2549-008	Canine	830	5	M	Terminal	Day 174	Tissue Homogenate	1/31/2018	Spinal Cord	-18	T	Spinal Cord	0.500	103	2060
2549-008	Canine	830	5	M	Terminal	Day 174	Tissue Homogenate	1/31/2018	Spinal Cord	-20	T	Spinal Cord	0.500	142	2840
2549-008	Canine	830	5	M	Terminal	Day 174	Tissue Homogenate	1/31/2018	Spinal Cord	Cranial-Cath. Tip	T	Spinal Cord	0.500	390	7800
2549-008	Canine	830	5	M	Terminal	Day 174	Tissue Homogenate	1/31/2018	Spinal Cord	Caudal-Cath. Tip	T	Spinal Cord	0.500	88.1	1760
2549-008	Canine	831	5	M	Terminal	Day 174	Tissue Homogenate	1/31/2018	Spinal Cord	+20	C	Spinal Cord	0.500	42.7	854
2549-008	Canine	831	5	M	Terminal	Day 174	Tissue Homogenate	1/31/2018	Spinal Cord	+18	C	Spinal Cord	0.500	38.6	772
2549-008	Canine	831	5	M	Terminal	Day 174	Tissue Homogenate	1/31/2018	Spinal Cord	+16	C	Spinal Cord	0.500	36.7	734
2549-008	Canine	831	5	M	Terminal	Day 174	Tissue Homogenate	1/31/2018	Spinal Cord	+14	C	Spinal Cord	0.500	33.8	676
2549-008	Canine	831	5	M	Terminal	Day 174	Tissue Homogenate	1/31/2018	Spinal Cord	+12	C	Spinal Cord	0.500	43.5	870
2549-008	Canine	831	5	M	Terminal	Day 174	Tissue Homogenate	1/31/2018	Spinal Cord	+10	C	Spinal Cord	0.500	27.6	552
2549-008	Canine	831	5	M	Terminal	Day 174	Tissue Homogenate	1/31/2018	Spinal Cord	+8	C	Spinal Cord	0.500	36.1	722
2549-008	Canine	831	5	M	Terminal	Day 174	Tissue Homogenate	1/31/2018	Spinal Cord	+6	C	Spinal Cord	0.500	33.4	668
2549-008	Canine	831	5	M	Terminal	Day 174	Tissue Homogenate	1/31/2018	Spinal Cord	+4	T	Spinal Cord	0.500	47.1	942
2549-008	Canine	831	5	M	Terminal	Day 174	Tissue Homogenate	1/31/2018	Spinal Cord	+2	T	Spinal Cord	0.500	41.4	828
2549-008	Canine	831	5	M	Terminal	Day 174	Tissue Homogenate	1/31/2018	Spinal Cord	-2	T	Spinal Cord	0.500	58.8	1180
2549-008	Canine	831	5	M	Terminal	Day 174	Tissue Homogenate	1/31/2018	Spinal Cord	-4	T	Spinal Cord	0.500	68.1	1360
2549-008	Canine	831	5	M	Terminal	Day 174	Tissue Homogenate	1/31/2018	Spinal Cord	-6	T	Spinal Cord	0.500	55.7	1110
2549-008	Canine	831	5	M	Terminal	Day 174	Tissue Homogenate	1/31/2018	Spinal Cord	-8	T	Spinal Cord	0.500	70.9	1420
2549-008	Canine	831	5	M	Terminal	Day 174	Tissue Homogenate	1/31/2018	Spinal Cord	-10	T	Spinal Cord	0.500	59.3	1190
2549-008	Canine	831	5	M	Terminal	Day 174	Tissue Homogenate	1/31/2018	Spinal Cord	-12	T	Spinal Cord	0.500	72.7	1450
2549-008	Canine	831	5	M	Terminal	Day 174	Tissue Homogenate	1/31/2018	Spinal Cord	-14	T	Spinal Cord	0.500	40.2	804
2549-008	Canine	831	5	M	Terminal	Day 174	Tissue Homogenate	1/31/2018	Spinal Cord	-16	T	Spinal Cord	0.500	86.6	1730
2549-008	Canine	831	5	M	Terminal	Day 174	Tissue Homogenate	1/31/2018	Spinal Cord	-18	T	Spinal Cord	0.500	40.2	804
2549-008	Canine	831	5	M	Terminal	Day 174	Tissue Homogenate	1/31/2018	Spinal Cord	-20	T,L	Spinal Cord	0.500	76.5	1530
2549-008	Canine	831	5	M	Terminal	Day 174	Tissue Homogenate	1/31/2018	Spinal Cord	Cranial-Cath. Tip	T	Spinal Cord	0.500	45.2	904
2549-008	Canine	831	5	M	Terminal	Day 174	Tissue Homogenate	1/31/2018	Spinal Cord	Caudal-Cath. Tip	T	Spinal Cord	0.500	53.4	1070
2549-008	Canine	832	5	M	Terminal	Day 175	Tissue Homogenate	2/1/2018	Spinal Cord	+20	C	Spinal Cord	0.500	55.5	1110
2549-008	Canine	832	5	M	Terminal	Day 175	Tissue Homogenate	2/1/2018	Spinal Cord	+18	C	Spinal Cord	0.500	52.2	1040
2549-008	Canine	832	5	M	Terminal	Day 175	Tissue Homogenate	2/1/2018	Spinal Cord	+16	C	Spinal Cord	0.500	59.8	1200
2549-008	Canine	832	5	M	Terminal	Day 175	Tissue Homogenate	2/1/2018	Spinal Cord	+14	C	Spinal Cord	0.500	45.1	902
2549-008	Canine	832	5	M	Terminal	Day 175	Tissue Homogenate	2/1/2018	Spinal Cord	+12	C	Spinal Cord	0.500	52.4	1050
2549-008	Canine	832	5	M	Terminal	Day 175	Tissue Homogenate	2/1/2018	Spinal Cord	+10	C	Spinal Cord	0.500	63.0	1260
2549-008	Canine	832	5	M	Terminal	Day 175	Tissue Homogenate	2/1/2018	Spinal Cord	+8	C	Spinal Cord	0.500	62.2	1240
2549-008	Canine	832	5	M	Terminal	Day 175	Tissue Homogenate	2/1/2018	Spinal Cord	+6	T	Spinal Cord	0.500	51.6	1030
2549-008	Canine	832	5	M	Terminal	Day 175	Tissue Homogenate	2/1/2018	Spinal Cord	+4	T	Spinal Cord	0.500	37.2	744
2549-008	Canine	832	5	M	Terminal	Day 175	Tissue Homogenate	2/1/2018	Spinal Cord	+2	T	Spinal Cord	0.500	59.4	1190
2549-008	Canine	832	5	M	Terminal	Day 175	Tissue Homogenate	2/1/2018	Spinal Cord	-2	T	Spinal Cord	0.500	191	3820
2549-008	Canine	832	5	M	Terminal	Day 175	Tissue Homogenate	2/1/2018	Spinal Cord	-4	T	Spinal Cord	0.500	148	2960
2549-008	Canine	832	5	M	Terminal	Day 175	Tissue Homogenate	2/1/2018	Spinal Cord	-6	T	Spinal Cord	0.500	199	3980
2549-008	Canine	832	5	M	Terminal	Day 175	Tissue Homogenate	2/1/2018	Spinal Cord	-8	T	Spinal Cord	0.500	117	2340
2549-008	Canine	832	5	M	Terminal	Day 175	Tissue Homogenate	2/1/2018	Spinal Cord	-10	T	Spinal Cord	0.500	99.0	1980
2549-008	Canine	832	5	M	Terminal	Day 175	Tissue Homogenate	2/1/2018	Spinal Cord	-12	T	Spinal Cord	0.500	49.0	980
2549-008	Canine	832	5	M	Terminal	Day 175	Tissue Homogenate	2/1/2018	Spinal Cord	-14	T	Spinal Cord	0.500	87.9	1760
2549-008	Canine	832	5	M	Terminal	Day 175	Tissue Homogenate	2/1/2018	Spinal Cord	-16	T	Spinal Cord	0.500	206	4120
2549-008	Canine	832	5	M	Terminal	Day 175	Tissue Homogenate	2/1/2018	Spinal Cord	-18	T,L	Spinal Cord	0.500	53.5	1070
2549-008	Canine	832	5	M	Terminal	Day 175	Tissue Homogenate	2/1/2018	Spinal Cord	-20	L	Spinal Cord	0.500	51.0	1020
2549-008	Canine	832	5	M	Terminal	Day 175	Tissue Homogenate	2/1/2018	Spinal Cord	Cranial-Cath. Tip	T	Spinal Cord	0.500	54.9	1100
2549-008	Canine	832	5	M	Terminal	Day 175	Tissue Homogenate	2/1/2018	Spinal Cord	Caudal-Cath. Tip	T	Spinal Cord	0.500	49.7	994
2549-008	Canine	833	5	M	Terminal	Day 175	Tissue Homogenate	2/1/2018	Spinal Cord	+20	C	Spinal Cord	0.500	66.4	1330
2549-008	Canine	833	5	M	Terminal	Day 175	Tissue Homogenate	2/1/2018	Spinal Cord	+18	C	Spinal Cord	0.500	99.8	2000
2549-008	Canine	833	5	M	Terminal	Day 175	Tissue Homogenate	2/1/2018	Spinal Cord	+16	C	Spinal Cord	0.500	107	2140
2549-008	Canine	833	5	M	Terminal	Day 175	Tissue Homogenate	2/1/2018	Spinal Cord	+14	C	Spinal Cord	0.500	110	2200
2549-008	Canine	833	5	M	Terminal	Day 175	Tissue Homogenate	2/1/2018	Spinal Cord	+12	C	Spinal Cord	0.500	170	3400
2549-008	Canine	833	5	M	Terminal	Day 175	Tissue Homogenate	2/1/2018	Spinal Cord	+10	C	Spinal Cord	0.500	136	2720
2549-008	Canine	833	5	M	Terminal	Day 175	Tissue Homogenate	2/1/2018	Spinal Cord	+8	C	Spinal Cord	0.500	265	5300
2549-008	Canine	833	5	M	Terminal	Day 175	Tissue Homogenate	2/1/2018	Spinal Cord	+6	T	Spinal Cord	0.500	141	2820
2549-008	Canine	833	5	M	Terminal	Day 175	Tissue Homogenate	2/1/2018	Spinal Cord	+4	T	Spinal Cord	0.500	373	7460
2549-008	Canine	833	5	M	Terminal	Day 175	Tissue Homogenate	2/1/2018	Spinal Cord	+2	T	Spinal Cord	0.500	254	5080
2549-008	Canine	833	5	M	Terminal	Day 175	Tissue Homogenate	2/1/2018	Spinal Cord	-2	T	Spinal Cord	0.500	245	4900
2549-008	Canine	833	5	M	Terminal	Day 175	Tissue Homogenate	2/1/2018	Spinal Cord	-4	T	Spinal Cord	0.500	169	3380
2549-008	Canine	833	5	M	Terminal	Day 175	Tissue Homogenate	2/1/2018	Spinal Cord	-6	T	Spinal Cord	0.500	200	4000
2549-008	Canine	833	5	M	Terminal	Day 175	Tissue Homogenate	2/1/2018	Spinal Cord	-8	T	Spinal Cord	0.500	162	3240
2549-008	Canine	833	5	M	Terminal	Day 175	Tissue Homogenate	2/1/2018	Spinal Cord	-10	T	Spinal Cord	0.500	175	3500
2549-008	Canine	833	5	M	Terminal	Day 175	Tissue Homogenate	2/1/2018	Spinal Cord	-12	T	Spinal Cord	0.500	172	3440
2549-008	Canine	833	5	M	Terminal	Day 175	Tissue Homogenate	2/1/2018	Spinal Cord	-14	T	Spinal Cord	0.500	117	2340
2549-008	Canine	833	5	M	Terminal	Day 175	Tissue Homogenate	2/1/2018	Spinal Cord	-16	T	Spinal Cord	0.500	172	3440
2549-008	Canine	833	5	M	Terminal	Day 175	Tissue Homogenate	2/1/2018	Spinal Cord	-18	L	Spinal Cord	0.500	140	2800
2549-008	Canine	833	5	M	Terminal	Day 175	Tissue Homogenate	2/1/2018	Spinal Cord	-20	L	Spinal Cord	0.500	166	3320
2549-008	Canine	833	5	M	Terminal	Day 175	Tissue Homogenate	2/1/2018	Spinal Cord	Cranial-Cath. Tip	T	Spinal Cord	0.500	234	4680
2549-008	Canine	833	5	M	Terminal	Day 175	Tissue Homogenate	2/1/2018	Spinal Cord	Caudal-Cath. Tip	T	Spinal Cord	0.500	321	6420
2549-008	Canine	834	5	M	Terminal	Day 175	Tissue Homogenate	2/1/2018	Spinal Cord	+18	C	Spinal Cord	0.500	6.67	133
2549-008	Canine	834	5	M	Terminal	Day 175	Tissue Homogenate	2/1/2018	Spinal Cord	+16	C	Spinal Cord	0.500	6.69	134
2549-008	Canine	834	5	M	Terminal	Day 175	Tissue Homogenate	2/1/2018	Spinal Cord	+14	C	Spinal Cord	0.500	8.42	168
2549-008	Canine	834	5	M	Terminal	Day 175	Tissue Homogenate	2/1/2018	Spinal Cord	+12	C	Spinal Cord	0.500	8.82	176
2549-008	Canine	834	5	M	Terminal	Day 175	Tissue Homogenate	2/1/2018	Spinal Cord	+10	C	Spinal Cord	0.500	7.72	154
2549-008	Canine	834	5	M	Terminal	Day 175	Tissue Homogenate	2/1/2018	Spinal Cord	+8	C	Spinal Cord	0.500	6.58	132
2549-008	Canine	834	5	M	Terminal	Day 175	Tissue Homogenate	2/1/2018	Spinal Cord	+6	C	Spinal Cord	0.500	7.72	154
2549-008	Canine	834	5	M	Terminal	Day 175	Tissue Homogenate	2/1/2018	Spinal Cord	+4	C	Spinal Cord	0.500	7.40	148
2549-008	Canine	834	5	M	Terminal	Day 175	Tissue Homogenate	2/1/2018	Spinal Cord	+2	C	Spinal Cord	0.500	7.16	143
2549-008	Canine	834	5	M	Terminal	Day 175	Tissue Homogenate	2/1/2018	Spinal Cord	-2	T	Spinal Cord	0.500	96.9	1940
2549-008	Canine	834	5	M	Terminal	Day 175	Tissue Homogenate	2/1/2018	Spinal Cord	-4	T	Spinal Cord	0.500	64.6	1290
2549-008	Canine	834	5	M	Terminal	Day 175	Tissue Homogenate	2/1/2018	Spinal Cord	-6	T	Spinal Cord	0.500	61.8	1240
2549-008	Canine	834	5	M	Terminal	Day 175	Tissue Homogenate	2/1/2018	Spinal Cord	-8	T	Spinal Cord	0.500	20.9	418
2549-008	Canine	834	5	M	Terminal	Day 175	Tissue Homogenate	2/1/2018	Spinal Cord	-10	T	Spinal Cord	0.500	68.6	1370
2549-008	Canine	834	5	M	Terminal	Day 175	Tissue Homogenate	2/1/2018	Spinal Cord	-12	T	Spinal Cord	0.500	58.6	1170
2549-008	Canine	834	5	M	Terminal	Day 175	Tissue Homogenate	2/1/2018	Spinal Cord	-14	T	Spinal Cord	0.500	34.4	688
2549-008	Canine	834	5	M	Terminal	Day 175	Tissue Homogenate	2/1/2018	Spinal Cord	-16	T	Spinal Cord	0.500	60.8	1220
2549-008	Canine	834	5	M	Terminal	Day 175	Tissue Homogenate	2/1/2018	Spinal Cord	-18	T	Spinal Cord	0.500	43.6	872
2549-008	Canine	834	5	M	Terminal	Day 175	Tissue Homogenate	2/1/2018	Spinal Cord	-20	T	Spinal Cord	0.500	58.6	1170
2549-008	Canine	834	5	M	Terminal	Day 175	Tissue Homogenate	2/1/2018	Spinal Cord	Cranial-Cath. Tip	T	Spinal Cord	0.500	11.1	222
2549-008	Canine	834	5	M	Terminal	Day 175	Tissue Homogenate	2/1/2018	Spinal Cord	Caudal-Cath. Tip	T	Spinal Cord	0.500	151	3020
IT Group 0.4 mg/hr
2549-008	Canine	807	6	M	Terminal	Day 168	Tissue Homogenate	1/24/2018	Spinal Cord	+16	C	Spinal Cord	0.500	114	2280
2549-008	Canine	807	6	M	Terminal	Day 168	Tissue Homogenate	1/24/2018	Spinal Cord	+14	C	Spinal Cord	0.500	114	2280
2549-008	Canine	807	6	M	Terminal	Day 168	Tissue Homogenate	1/24/2018	Spinal Cord	+12	C	Spinal Cord	0.500	109	2180
2549-008	Canine	807	6	M	Terminal	Day 168	Tissue Homogenate	1/24/2018	Spinal Cord	+10	C	Spinal Cord	0.500	124	2480
2549-008	Canine	807	6	M	Terminal	Day 168	Tissue Homogenate	1/24/2018	Spinal Cord	+8	C	Spinal Cord	0.500	122	2440
2549-008	Canine	807	6	M	Terminal	Day 168	Tissue Homogenate	1/24/2018	Spinal Cord	+6	C	Spinal Cord	0.500	115	2300
2549-008	Canine	807	6	M	Terminal	Day 168	Tissue Homogenate	1/24/2018	Spinal Cord	+4	C	Spinal Cord	0.500	112	2240
2549-008	Canine	807	6	M	Terminal	Day 168	Tissue Homogenate	1/24/2018	Spinal Cord	+2	C	Spinal Cord	0.500	97.6	1950
2549-008	Canine	807	6	M	Terminal	Day 168	Tissue Homogenate	1/24/2018	Spinal Cord	-2	T	Spinal Cord	0.500	118	2360
2549-008	Canine	807	6	M	Terminal	Day 168	Tissue Homogenate	1/24/2018	Spinal Cord	-4	T	Spinal Cord	0.500	263	5260
2549-008	Canine	807	6	M	Terminal	Day 168	Tissue Homogenate	1/24/2018	Spinal Cord	-6	T	Spinal Cord	0.500	182	3640
2549-008	Canine	807	6	M	Terminal	Day 168	Tissue Homogenate	1/24/2018	Spinal Cord	-8	T	Spinal Cord	0.500	177	3540
2549-008	Canine	807	6	M	Terminal	Day 168	Tissue Homogenate	1/24/2018	Spinal Cord	-10	T	Spinal Cord	0.500	177	3540
2549-008	Canine	807	6	M	Terminal	Day 168	Tissue Homogenate	1/24/2018	Spinal Cord	-12	T	Spinal Cord	0.500	158	3160
2549-008	Canine	807	6	M	Terminal	Day 168	Tissue Homogenate	1/24/2018	Spinal Cord	-14	T	Spinal Cord	0.500	177	3540
2549-008	Canine	807	6	M	Terminal	Day 168	Tissue Homogenate	1/24/2018	Spinal Cord	-16	T	Spinal Cord	0.500	165	3300
2549-008	Canine	807	6	M	Terminal	Day 168	Tissue Homogenate	1/24/2018	Spinal Cord	-18	T	Spinal Cord	0.500	206	4120
2549-008	Canine	807	6	M	Terminal	Day 168	Tissue Homogenate	1/24/2018	Spinal Cord	-20	T	Spinal Cord	0.500	192	3840
2549-008	Canine	807	6	M	Terminal	Day 168	Tissue Homogenate	1/24/2018	Spinal Cord	Cranial-Cath. Tip	C	Spinal Cord	0.500	127	2540
2549-008	Canine	807	6	M	Terminal	Day 168	Tissue Homogenate	1/24/2018	Spinal Cord	Caudal-Cath. Tip	T	Spinal Cord	5.00	1490	29800
2549-008	Canine	808	6	M		Early Term.	Tissue Homogenate	11/10/2017	Spinal Cord	+20	C	Spinal Cord	0.500	1.15	23.0
2549-008	Canine	808	6	M		Early Term.	Tissue Homogenate	11/10/2017	Spinal Cord	+18	C	Spinal Cord	0.500	1.34	26.8
2549-008	Canine	808	6	M		Early Term.	Tissue Homogenate	11/10/2017	Spinal Cord	+16	C	Spinal Cord	0.500	1.15	23.0
2549-008	Canine	808	6	M		Early Term.	Tissue Homogenate	11/10/2017	Spinal Cord	+14	C	Spinal Cord	0.500	1.16	23.2
2549-008	Canine	808	6	M		Early Term.	Tissue Homogenate	11/10/2017	Spinal Cord	+12	C	Spinal Cord	0.500	1.02	20.4
2549-008	Canine	808	6	M		Early Term.	Tissue Homogenate	11/10/2017	Spinal Cord	+10	C	Spinal Cord	0.500	1.36	27.2
2549-008	Canine	808	6	M		Early Term.	Tissue Homogenate	11/10/2017	Spinal Cord	+8	C	Spinal Cord	0.500	1.32	26.4
2549-008	Canine	808	6	M		Early Term.	Tissue Homogenate	11/10/2017	Spinal Cord	+6	C	Spinal Cord	0.500	1.41	28.2
2549-008	Canine	808	6	M		Early Term.	Tissue Homogenate	11/10/2017	Spinal Cord	+4	T	Spinal Cord	0.500	1.21	24.2
2549-008	Canine	808	6	M		Early Term.	Tissue Homogenate	11/10/2017	Spinal Cord	+2	T	Spinal Cord	0.500	1.23	24.6
2549-008	Canine	808	6	M		Early Term.	Tissue Homogenate	11/10/2017	Spinal Cord	-2	T	Spinal Cord	0.500	1.12	22.4
2549-008	Canine	808	6	M		Early Term.	Tissue Homogenate	11/10/2017	Spinal Cord	-4	T	Spinal Cord	0.500	1.17	23.4
2549-008	Canine	808	6	M		Early Term.	Tissue Homogenate	11/10/2017	Spinal Cord	-6	T	Spinal Cord	0.500	1.22	24.4
2549-008	Canine	808	6	M		Early Term.	Tissue Homogenate	11/10/2017	Spinal Cord	-8	T	Spinal Cord	0.500	1.15	23.0
2549-008	Canine	808	6	M		Early Term.	Tissue Homogenate	11/10/2017	Spinal Cord	-10	T	Spinal Cord	0.500	1.10	22.0
2549-008	Canine	808	6	M		Early Term.	Tissue Homogenate	11/10/2017	Spinal Cord	-12	T	Spinal Cord	0.500	0.894	17.9
2549-008	Canine	808	6	M		Early Term.	Tissue Homogenate	11/10/2017	Spinal Cord	-14	T	Spinal Cord	0.500	1.10	22.0
2549-008	Canine	808	6	M		Early Term.	Tissue Homogenate	11/10/2017	Spinal Cord	-16	T	Spinal Cord	0.500	1.12	22.4
2549-008	Canine	808	6	M		Early Term.	Tissue Homogenate	11/10/2017	Spinal Cord	-18	T	Spinal Cord	0.500	0.867	17.3
2549-008	Canine	808	6	M		Early Term.	Tissue Homogenate	11/10/2017	Spinal Cord	-20	T	Spinal Cord	0.500	1.36	27.2
2549-008	Canine	808	6	M		Early Term.	Tissue Homogenate	11/10/2017	Spinal Cord	Cranial-Cath. Tip	T	Spinal Cord	0.500	1.24	24.8
2549-008	Canine	808	6	M		Early Term.	Tissue Homogenate	11/10/2017	Spinal Cord	Caudal-Cath. Tip	T	Spinal Cord	0.500	1.36	27.2
2549-008	Canine	809	6	M		Early Term	Tissue Homogenate	12/20/2017	Spinal Cord	+20	C	Spinal Cord	0.500	78.6	1570
2549-008	Canine	809	6	M		Early Term	Tissue Homogenate	12/20/2017	Spinal Cord	+18	C	Spinal Cord	0.500	60.1	1200
2549-008	Canine	809	6	M		Early Term	Tissue Homogenate	12/20/2017	Spinal Cord	+16	C	Spinal Cord	0.500	82.2	1640
2549-008	Canine	809	6	M		Early Term	Tissue Homogenate	12/20/2017	Spinal Cord	+14	C	Spinal Cord	0.500	89.5	1790
2549-008	Canine	809	6	M		Early Term	Tissue Homogenate	12/20/2017	Spinal Cord	+12	C	Spinal Cord	0.500	79.0	1580
2549-008	Canine	809	6	M		Early Term	Tissue Homogenate	12/20/2017	Spinal Cord	+10	C	Spinal Cord	0.500	86.6	1730
2549-008	Canine	809	6	M		Early Term	Tissue Homogenate	12/20/2017	Spinal Cord	+8	C	Spinal Cord	0.500	92.2	1840
2549-008	Canine	809	6	M		Early Term	Tissue Homogenate	12/20/2017	Spinal Cord	+6	C	Spinal Cord	0.500	104	2080
2549-008	Canine	809	6	M		Early Term	Tissue Homogenate	12/20/2017	Spinal Cord	+4	C	Spinal Cord	0.500	127	2540
2549-008	Canine	809	6	M		Early Term	Tissue Homogenate	12/20/2017	Spinal Cord	+2	T	Spinal Cord	0.500	227	4540
2549-008	Canine	809	6	M		Early Term	Tissue Homogenate	12/20/2017	Spinal Cord	-2	T	Spinal Cord	0.500	308	6160
2549-008	Canine	809	6	M		Early Term	Tissue Homogenate	12/20/2017	Spinal Cord	-4	T	Spinal Cord	0.500	222	4440
2549-008	Canine	809	6	M		Early Term	Tissue Homogenate	12/20/2017	Spinal Cord	-6	T	Spinal Cord	0.500	158	3160
2549-008	Canine	809	6	M		Early Term	Tissue Homogenate	12/20/2017	Spinal Cord	-8	T	Spinal Cord	0.500	132	2640
2549-008	Canine	809	6	M		Early Term	Tissue Homogenate	12/20/2017	Spinal Cord	-10	T	Spinal Cord	0.500	261	5220
2549-008	Canine	809	6	M		Early Term	Tissue Homogenate	12/20/2017	Spinal Cord	-12	T	Spinal Cord	0.500	191	3820
2549-008	Canine	809	6	M		Early Term	Tissue Homogenate	12/20/2017	Spinal Cord	-14	T	Spinal Cord	0.500	115	2300
2549-008	Canine	809	6	M		Early Term	Tissue Homogenate	12/20/2017	Spinal Cord	-16	T	Spinal Cord	0.500	114	2280
2549-008	Canine	809	6	M		Early Term	Tissue Homogenate	12/20/2017	Spinal Cord	-18	T	Spinal Cord	0.500	125	2500
2549-008	Canine	809	6	M		Early Term	Tissue Homogenate	12/20/2017	Spinal Cord	-20	T	Spinal Cord	0.500	161	3220
2549-008	Canine	809	6	M		Early Term	Tissue Homogenate	12/20/2017	Spinal Cord	Cranial-Cath. Tip	T	Spinal Cord	0.500	428	8560
2549-008	Canine	809	6	M		Early Term	Tissue Homogenate	12/20/2017	Spinal Cord	Caudal-Cath. Tip	T	Spinal Cord	0.500	287	5740
2549-008	Canine	810	6	M		Early Term.	Tissue Homogenate	10/28/2017	Spinal Cord	+20	C	Spinal Cord	0.500	189	3780
2549-008	Canine	810	6	M		Early Term.	Tissue Homogenate	10/28/2017	Spinal Cord	+18	C	Spinal Cord	0.500	256	5120
2549-008	Canine	810	6	M		Early Term.	Tissue Homogenate	10/28/2017	Spinal Cord	+16	C	Spinal Cord	0.500	222	4440
2549-008	Canine	810	6	M		Early Term.	Tissue Homogenate	10/28/2017	Spinal Cord	+14	C	Spinal Cord	0.500	231	4620
2549-008	Canine	810	6	M		Early Term.	Tissue Homogenate	10/28/2017	Spinal Cord	+12	C	Spinal Cord	0.500	237	4740
2549-008	Canine	810	6	M		Early Term.	Tissue Homogenate	10/28/2017	Spinal Cord	+10	C	Spinal Cord	0.500	248	4960
2549-008	Canine	810	6	M		Early Term.	Tissue Homogenate	10/28/2017	Spinal Cord	+8	C	Spinal Cord	0.500	265	5300
2549-008	Canine	810	6	M		Early Term.	Tissue Homogenate	10/28/2017	Spinal Cord	+6	C	Spinal Cord	0.500	244	4880
2549-008	Canine	810	6	M		Early Term.	Tissue Homogenate	10/28/2017	Spinal Cord	+4	C	Spinal Cord	0.500	243	4860
2549-008	Canine	810	6	M		Early Term.	Tissue Homogenate	10/28/2017	Spinal Cord	+2	T	Spinal Cord	0.500	363	7260
2549-008	Canine	810	6	M		Early Term.	Tissue Homogenate	10/28/2017	Spinal Cord	-2	T	Spinal Cord	5.00	547	10900
2549-008	Canine	810	6	M		Early Term.	Tissue Homogenate	10/28/2017	Spinal Cord	-4	T	Spinal Cord	0.500	455	9100
2549-008	Canine	810	6	M		Early Term.	Tissue Homogenate	10/28/2017	Spinal Cord	-6	T	Spinal Cord	0.500	407	8140
2549-008	Canine	810	6	M		Early Term.	Tissue Homogenate	10/28/2017	Spinal Cord	-8	T	Spinal Cord	0.500	285	5700
2549-008	Canine	810	6	M		Early Term.	Tissue Homogenate	10/28/2017	Spinal Cord	-10	T	Spinal Cord	0.500	323	6460
2549-008	Canine	810	6	M		Early Term.	Tissue Homogenate	10/28/2017	Spinal Cord	-12	T	Spinal Cord	0.500	333	6660
2549-008	Canine	810	6	M		Early Term.	Tissue Homogenate	10/28/2017	Spinal Cord	-14	T	Spinal Cord	0.500	312	6240
2549-008	Canine	810	6	M		Early Term.	Tissue Homogenate	10/28/2017	Spinal Cord	-16	T	Spinal Cord	0.500	355	7100
2549-008	Canine	810	6	M		Early Term.	Tissue Homogenate	10/28/2017	Spinal Cord	-18	T	Spinal Cord	0.500	303	6060
2549-008	Canine	810	6	M		Early Term.	Tissue Homogenate	10/28/2017	Spinal Cord	-20	T	Spinal Cord	0.500	338	6760
2549-008	Canine	810	6	M		Early Term.	Tissue Homogenate	10/28/2017	Spinal Cord	Cranial-Cath. Tip	T	Spinal Cord	5.00	585	11700
2549-008	Canine	810	6	M		Early Term.	Tissue Homogenate	10/28/2017	Spinal Cord	Caudal-Cath. Tip	T	Spinal Cord	5.00	861	17200
2549-008	Canine	811	6	M		Early Term	Tissue Homogenate	10/20/2017	Spinal Cord	+20	C	Spinal Cord	0.500	201	4020
2549-008	Canine	811	6	M		Early Term	Tissue Homogenate	10/20/2017	Spinal Cord	+18	C	Spinal Cord	0.500	218	4360
2549-008	Canine	811	6	M		Early Term	Tissue Homogenate	10/20/2017	Spinal Cord	+16	C	Spinal Cord	0.500	196	3920
2549-008	Canine	811	6	M		Early Term	Tissue Homogenate	10/20/2017	Spinal Cord	+14	C	Spinal Cord	0.500	208	4160
2549-008	Canine	811	6	M		Early Term	Tissue Homogenate	10/20/2017	Spinal Cord	+12	C	Spinal Cord	0.500	234	4680
2549-008	Canine	811	6	M		Early Term	Tissue Homogenate	10/20/2017	Spinal Cord	+10	C	Spinal Cord	0.500	203	4060
2549-008	Canine	811	6	M		Early Term	Tissue Homogenate	10/20/2017	Spinal Cord	+8	C	Spinal Cord	0.500	234	4680
2549-008	Canine	811	6	M		Early Term	Tissue Homogenate	10/20/2017	Spinal Cord	+6	C	Spinal Cord	0.500	243	4860
2549-008	Canine	811	6	M		Early Term	Tissue Homogenate	10/20/2017	Spinal Cord	+4	T	Spinal Cord	0.500	248	4960
2549-008	Canine	811	6	M		Early Term	Tissue Homogenate	10/20/2017	Spinal Cord	+2	T	Spinal Cord	0.500	450	9000
2549-008	Canine	811	6	M		Early Term	Tissue Homogenate	10/20/2017	Spinal Cord	-2	T	Spinal Cord	5.00	1130	22600
2549-008	Canine	811	6	M		Early Term	Tissue Homogenate	10/20/2017	Spinal Cord	-4	T	Spinal Cord	0.500	447	8940
2549-008	Canine	811	6	M		Early Term	Tissue Homogenate	10/20/2017	Spinal Cord	-6	T	Spinal Cord	0.500	390	7800
2549-008	Canine	811	6	M		Early Term	Tissue Homogenate	10/20/2017	Spinal Cord	-8	T	Spinal Cord	5.00	610	12200
2549-008	Canine	811	6	M		Early Term	Tissue Homogenate	10/20/2017	Spinal Cord	-10	T	Spinal Cord	0.500	406	8120
2549-008	Canine	811	6	M		Early Term	Tissue Homogenate	10/20/2017	Spinal Cord	-12	T	Spinal Cord	0.500	415	8300
2549-008	Canine	811	6	M		Early Term	Tissue Homogenate	10/20/2017	Spinal Cord	-14	T	Spinal Cord	0.500	326	6520
2549-008	Canine	811	6	M		Early Term	Tissue Homogenate	10/20/2017	Spinal Cord	-16	T	Spinal Cord	0.500	257	5140
2549-008	Canine	811	6	M		Early Term	Tissue Homogenate	10/20/2017	Spinal Cord	-18	T,L	Spinal Cord	0.500	313	6260
2549-008	Canine	811	6	M		Early Term	Tissue Homogenate	10/20/2017	Spinal Cord	-20	L	Spinal Cord	0.500	424	8480
2549-008	Canine	811	6	M		Early Term	Tissue Homogenate	10/20/2017	Spinal Cord	Cranial-Cath. Tip	T	Spinal Cord	5.00	753	15100
2549-008	Canine	811	6	M		Early Term	Tissue Homogenate	10/20/2017	Spinal Cord	Caudal-Cath. Tip	T	Spinal Cord	5.00	537	10700
2549-008	Canine	812	6	M	Terminal	Day 168	Tissue Homogenate	1/25/2018	Spinal Cord	+20	C	Spinal Cord	0.500	59.7	1190
2549-008	Canine	812	6	M	Terminal	Day 168	Tissue Homogenate	1/25/2018	Spinal Cord	+18	C	Spinal Cord	0.500	85.1	1700
2549-008	Canine	812	6	M	Terminal	Day 168	Tissue Homogenate	1/25/2018	Spinal Cord	+16	C	Spinal Cord	0.500	70.4	1410
2549-008	Canine	812	6	M	Terminal	Day 168	Tissue Homogenate	1/25/2018	Spinal Cord	+14	C	Spinal Cord	0.500	82.5	1650
2549-008	Canine	812	6	M	Terminal	Day 168	Tissue Homogenate	1/25/2018	Spinal Cord	+12	C	Spinal Cord	0.500	51.7	1030
2549-008	Canine	812	6	M	Terminal	Day 168	Tissue Homogenate	1/25/2018	Spinal Cord	+10	C	Spinal Cord	0.500	86.5	1730
2549-008	Canine	812	6	M	Terminal	Day 168	Tissue Homogenate	1/25/2018	Spinal Cord	+8	C	Spinal Cord	0.500	103	2060
2549-008	Canine	812	6	M	Terminal	Day 168	Tissue Homogenate	1/25/2018	Spinal Cord	+6	C	Spinal Cord	0.500	90.3	1810
2549-008	Canine	812	6	M	Terminal	Day 168	Tissue Homogenate	1/25/2018	Spinal Cord	+4	T	Spinal Cord	0.500	98.5	1970
2549-008	Canine	812	6	M	Terminal	Day 168	Tissue Homogenate	1/25/2018	Spinal Cord	+2	T	Spinal Cord	0.500	85.2	1700
2549-008	Canine	812	6	M	Terminal	Day 168	Tissue Homogenate	1/25/2018	Spinal Cord	-2	T	Spinal Cord	0.500	446	8920
2549-008	Canine	812	6	M	Terminal	Day 168	Tissue Homogenate	1/25/2018	Spinal Cord	-4	T	Spinal Cord	0.500	323	6460
2549-008	Canine	812	6	M	Terminal	Day 168	Tissue Homogenate	1/25/2018	Spinal Cord	-6	T	Spinal Cord	0.500	167	3340
2549-008	Canine	812	6	M	Terminal	Day 168	Tissue Homogenate	1/25/2018	Spinal Cord	-8	T	Spinal Cord	0.500	168	3360
2549-008	Canine	812	6	M	Terminal	Day 168	Tissue Homogenate	1/25/2018	Spinal Cord	-10	T	Spinal Cord	0.500	222	4440
2549-008	Canine	812	6	M	Terminal	Day 168	Tissue Homogenate	1/25/2018	Spinal Cord	-12	T	Spinal Cord	0.500	330	6600
2549-008	Canine	812	6	M	Terminal	Day 168	Tissue Homogenate	1/25/2018	Spinal Cord	-14	T	Spinal Cord	0.500	207	4140
2549-008	Canine	812	6	M	Terminal	Day 168	Tissue Homogenate	1/25/2018	Spinal Cord	-16	T,L	Spinal Cord	0.500	215	4300
2549-008	Canine	812	6	M	Terminal	Day 168	Tissue Homogenate	1/25/2018	Spinal Cord	-18	L	Spinal Cord	0.500	264	5280
2549-008	Canine	812	6	M	Terminal	Day 168	Tissue Homogenate	1/25/2018	Spinal Cord	-20	L	Spinal Cord	0.500	254	5080
2549-008	Canine	812	6	M	Terminal	Day 168	Tissue Homogenate	1/25/2018	Spinal Cord	Cranial-Cath. Tip		Spinal Cord	0.500	429	8580
2549-008	Canine	812	6	M	Terminal	Day 168	Tissue Homogenate	1/25/2018	Spinal Cord	Caudal-Cath. Tip		Spinal Cord	5.00	590	11800
2549-008	Canine	813	6	M		Early Term	Tissue Homogenate	9/26/2017	Spinal Cord	+18	C	Spinal Cord	0.500	134	2680
2549-008	Canine	813	6	M		Early Term	Tissue Homogenate	9/26/2017	Spinal Cord	+16	C	Spinal Cord	0.500	116	2320
2549-008	Canine	813	6	M		Early Term	Tissue Homogenate	9/26/2017	Spinal Cord	+14	C	Spinal Cord	0.500	149	2980
2549-008	Canine	813	6	M		Early Term	Tissue Homogenate	9/26/2017	Spinal Cord	+12	C	Spinal Cord	0.500	132	2640
2549-008	Canine	813	6	M		Early Term	Tissue Homogenate	9/26/2017	Spinal Cord	+10	C	Spinal Cord	0.500	165	3300
2549-008	Canine	813	6	M		Early Term	Tissue Homogenate	9/26/2017	Spinal Cord	+8	C	Spinal Cord	0.500	155	3100
2549-008	Canine	813	6	M		Early Term	Tissue Homogenate	9/26/2017	Spinal Cord	+6	C	Spinal Cord	0.500	150	3000
2549-008	Canine	813	6	M		Early Term	Tissue Homogenate	9/26/2017	Spinal Cord	+4	C	Spinal Cord	0.500	175	3500
2549-008	Canine	813	6	M		Early Term	Tissue Homogenate	9/26/2017	Spinal Cord	+2	C	Spinal Cord	0.500	165	3300
2549-008	Canine	813	6	M		Early Term	Tissue Homogenate	9/26/2017	Spinal Cord	-2	T	Spinal Cord	0.500	271	5420
2549-008	Canine	813	6	M		Early Term	Tissue Homogenate	9/26/2017	Spinal Cord	-4	T	Spinal Cord	0.500	369	7380
2549-008	Canine	813	6	M		Early Term	Tissue Homogenate	9/26/2017	Spinal Cord	-6	T	Spinal Cord	0.500	421	8420
2549-008	Canine	813	6	M		Early Term	Tissue Homogenate	9/26/2017	Spinal Cord	-8	T	Spinal Cord	0.500	205	4100
2549-008	Canine	813	6	M		Early Term	Tissue Homogenate	9/26/2017	Spinal Cord	-10	T	Spinal Cord	0.500	291	5820
2549-008	Canine	813	6	M		Early Term	Tissue Homogenate	9/26/2017	Spinal Cord	-12	T	Spinal Cord	0.500	221	4420
2549-008	Canine	813	6	M		Early Term	Tissue Homogenate	9/26/2017	Spinal Cord	-14	T	Spinal Cord	0.500	274	5480
2549-008	Canine	813	6	M		Early Term	Tissue Homogenate	9/26/2017	Spinal Cord	-16	T	Spinal Cord	0.500	301	6020
2549-008	Canine	813	6	M		Early Term	Tissue Homogenate	9/26/2017	Spinal Cord	-18	T	Spinal Cord	0.500	301	6020
2549-008	Canine	813	6	M		Early Term	Tissue Homogenate	9/26/2017	Spinal Cord	-20	T	Spinal Cord	0.500	219	4380
2549-008	Canine	813	6	M		Early Term	Tissue Homogenate	9/26/2017	Spinal Cord	Cranial-Cath. Tip	T	Spinal Cord	0.500	310	6200
2549-008	Canine	813	6	M		Early Term	Tissue Homogenate	9/26/2017	Spinal Cord	Caudal-Cath. Tip	T	Spinal Cord	0.500	220	4400
2549-008	Canine	814	6	M		Early Term	Tissue Homogenate	10/20/2017	Spinal Cord	+20	C	Spinal Cord	0.500	159	3180
2549-008	Canine	814	6	M		Early Term	Tissue Homogenate	10/20/2017	Spinal Cord	+18	C	Spinal Cord	0.500	151	3020
2549-008	Canine	814	6	M		Early Term	Tissue Homogenate	10/20/2017	Spinal Cord	+16	C	Spinal Cord	0.500	140	2800
2549-008	Canine	814	6	M		Early Term	Tissue Homogenate	10/20/2017	Spinal Cord	+14	C	Spinal Cord	0.500	147	2940
2549-008	Canine	814	6	M		Early Term	Tissue Homogenate	10/20/2017	Spinal Cord	+12	C	Spinal Cord	0.500	141	2820
2549-008	Canine	814	6	M		Early Term	Tissue Homogenate	10/20/2017	Spinal Cord	+10	C	Spinal Cord	0.500	148	2960
2549-008	Canine	814	6	M		Early Term	Tissue Homogenate	10/20/2017	Spinal Cord	+8	C	Spinal Cord	0.500	132	2640
2549-008	Canine	814	6	M		Early Term	Tissue Homogenate	10/20/2017	Spinal Cord	+6	C	Spinal Cord	0.500	138	2760
2549-008	Canine	814	6	M		Early Term	Tissue Homogenate	10/20/2017	Spinal Cord	+4	C	Spinal Cord	0.500	261	5220
2549-008	Canine	814	6	M		Early Term	Tissue Homogenate	10/20/2017	Spinal Cord	+2	T,C	Spinal Cord	0.500	167	3340
2549-008	Canine	814	6	M		Early Term	Tissue Homogenate	10/20/2017	Spinal Cord	-2	T	Spinal Cord	0.500	155	3100
2549-008	Canine	814	6	M		Early Term	Tissue Homogenate	10/20/2017	Spinal Cord	-4	T	Spinal Cord	0.500	120	2400
2549-008	Canine	814	6	M		Early Term	Tissue Homogenate	10/20/2017	Spinal Cord	-6	T	Spinal Cord	0.500	169	3380
2549-008	Canine	814	6	M		Early Term	Tissue Homogenate	10/20/2017	Spinal Cord	-8	T	Spinal Cord	0.500	217	4340
2549-008	Canine	814	6	M		Early Term	Tissue Homogenate	10/20/2017	Spinal Cord	-10	T	Spinal Cord	0.500	235	4700
2549-008	Canine	814	6	M		Early Term	Tissue Homogenate	10/20/2017	Spinal Cord	-12	T	Spinal Cord	0.500	191	3820
2549-008	Canine	814	6	M		Early Term	Tissue Homogenate	10/20/2017	Spinal Cord	-14	T	Spinal Cord	0.500	231	4620
2549-008	Canine	814	6	M		Early Term	Tissue Homogenate	10/20/2017	Spinal Cord	-16	T	Spinal Cord	0.500	204	4080
2549-008	Canine	814	6	M		Early Term	Tissue Homogenate	10/20/2017	Spinal Cord	-18	L	Spinal Cord	0.500	240	4800
2549-008	Canine	814	6	M		Early Term	Tissue Homogenate	10/20/2017	Spinal Cord	-20	L	Spinal Cord	0.500	223	4460
2549-008	Canine	814	6	M		Early Term	Tissue Homogenate	10/20/2017	Spinal Cord	Cranial-Cath. Tip	T	Spinal Cord	5.00	1430	28600
2549-008	Canine	814	6	M		Early Term	Tissue Homogenate	10/20/2017	Spinal Cord	Caudal-Cath. Tip	T	Spinal Cord	0.500	151	3020
